# Supplementary material for: Do individual and institutional predictors of misconduct vary by country? Results of a matched-control analysis of problematic image duplications
Source: PLoS One. 2022 Mar 2;17(3):e0255334. doi: 10.1371/journal.pone.0255334 (PMC8890661; doi:10.1371/journal.pone.0255334)
Supplement: S1 Data — (CSV) [file pone.0255334.s001.csv]

stratum	matched.	duplicated	duplicationCategory	country	totPapers	totCitations	firstYear	lastYear	teamSize	teamDistance	nCountries	Funding.source..0.industry..1.government..2.non.profit.research.institute.foundation..3.university..4.mixed..999.n.a.	fundSourceRecoded	typeEmpl	ranking	chinaRanking	gender	pubIncentives	acadModel	chinaTier	industryORmixed	governmentORmixed	no.profitORmixed	universityORmixed
1	3	1	2	China	1	3	2013	2013	5	0	1	1	government	university	7	152	m	cash	german-developmental	2	0	1	0	0
1	468	0	2	China	1	8	2014	2014	10	0	1	1	government	university	7	146	f	cash	german-developmental	2	0	1	0	0
1	731	0	2	China	1	6	2014	2014	8	0	1	1	government	university	4	52	f	cash	german-developmental	3	0	1	0	0
2	4	1	2	Germany	3	5	2013	2016	3	0	1	999	na	university	0	NA	f	career	intermediate	NA	0	0	0	0
2	268	0	2	Germany	44	684	2005	2018	8	2	2	1	government	university	5	NA	m	career	intermediate	NA	0	0	1	0
2	837	0	2	Germany	2	13	2014	2014	10	1	2	1	government	university	1	NA	f	career	intermediate	NA	0	1	0	0
3	7	1	2	Spain	58	216	2010	2018	5	0	1	0	industry	university	3	NA	f	career	non-class	NA	1	0	0	0
3	155	0	2	Spain	13	422	2010	2017	9	0	1	1	government	university	3	NA	m	career	non-class	NA	0	1	1	0
3	588	0	2	Spain	16	86	2011	2017	5	0	1	4	mixed	university	8	NA	f	career	non-class	NA	0	1	0	0
4	6	0	1	USA	8	126	2003	2016	4	0	1	4	mixed	pharma	NA	NA	f	career	anglo-regulatory	NA	1	1	0	0
4	8	1	1	USA	8	87	2002	2016	7	0	1	4	mixed	university	0	NA	f	career	anglo-regulatory	NA	0	1	1	1
4	781	0	1	USA	1	25	2014	2014	3	0	1	4	mixed	university	2	NA	f	career	anglo-regulatory	NA	0	1	0	0
5	9	1	1	Taiwan	41	470	2007	2017	7	0	1	1	government	hospital	1	NA	m	non-class	intermediate	NA	0	1	0	1
5	219	0	1	Taiwan	87	1056	2004	2018	2	0	1	999	na	hospital	3	NA	f	non-class	intermediate	NA	0	0	0	0
5	336	0	1	Taiwan	1	13	2013	2013	6	0	1	1	government	pharma	NA	NA	m	non-class	intermediate	NA	0	1	0	0
6	12	1	2	China	1	19	2013	2013	8	0	1	1	government	hospital	4	NA	f	cash	german-developmental	3	0	1	0	0
6	795	0	2	China	12	93	2012	2017	7	0	1	1	government	university	5	86	f	cash	german-developmental	1	0	1	0	0
6	861	0	2	China	116	2737	2002	2018	14	0	1	1	government	university	1	9	f	cash	german-developmental	1	0	1	0	0
7	15	1	1	USA	4	47	2013	2016	10	0	1	1	government	hospital	1	NA	f	career	anglo-regulatory	NA	0	1	0	0
7	146	0	1	USA	33	447	2006	2018	6	2	2	4	mixed	university	7	NA	m	career	anglo-regulatory	NA	0	1	0	0
7	777	0	1	USA	9	164	2010	2014	7	0	1	4	mixed	university	0	NA	f	career	anglo-regulatory	NA	0	0	1	0
8	22	1	2	China	24	179	2012	2017	9	0	1	999	na	university	7	152	f	cash	german-developmental	2	0	1	0	0
8	216	0	2	China	1	6	2013	2013	4	0	1	999	na	university	0	2	f	cash	german-developmental	1	0	1	0	0
8	363	0	2	China	1	19	2013	2013	10	0	1	1	government	university	1	3	m	cash	german-developmental	1	0	1	0	0
9	23	1	2	China	1	7	2013	2013	7	0	1	1	government	university	3	24	m	cash	german-developmental	1	0	1	0	0
9	172	0	2	China	1	8	2013	2013	10	0	1	1	government	university	5	65	f	cash	german-developmental	2	0	1	0	0
9	260	0	2	China	1	10	2013	2013	6	0	1	1	government	university	6	80	m	cash	german-developmental	2	0	1	0	0
10	25	1	3	China	13	568	2009	2013	10	2	2	1	government	university	6	52	m	cash	german-developmental	2	0	1	0	0
10	173	0	3	China	7	138	2011	2017	9	2	2	4	mixed	university	3	24	NA	cash	german-developmental	1	0	1	1	0
10	220	0	3	China	1	2	2013	2013	9	0	1	1	government	university	1	4	m	cash	german-developmental	1	0	1	0	0
11	30	1	2	South Korea	1	24	2013	2013	7	0	1	1	government	university	2	NA	NA	cash	german-developmental	NA	0	1	1	0
11	57	0	2	South Korea	1	6	2013	2013	6	2	2	1	government	university	4	NA	NA	cash	german-developmental	NA	0	1	0	0
11	717	0	2	South Korea	46	273	2012	2017	14	0	1	1	government	university	2	NA	f	cash	german-developmental	NA	0	1	1	0
12	31	1	3	Canada	5	181	2011	2016	8	0	1	4	mixed	hospital	1	NA	f	non-class	non-class	NA	1	1	0	1
12	215	0	3	Canada	4	155	2005	2016	3	0	1	4	mixed	university	2	NA	m	non-class	non-class	NA	0	1	1	0
12	491	0	3	Canada	7	24	2009	2015	2	0	1	1	government	university	8	NA	f	non-class	non-class	NA	0	1	0	0
13	32	1	1	Singapore	44	857	2006	2017	8	2	3	1	government	pharma	NA	NA	NA	non-class	non-class	NA	0	1	0	0
13	295	0	1	Singapore	1	17	2013	2013	4	0	1	1	government	university	0	NA	m	non-class	non-class	NA	0	1	1	0
13	778	0	1	Singapore	5	12	2013	2017	6	1	2	1	government	university	0	NA	NA	non-class	non-class	NA	0	1	0	0
14	36	1	2	China	1	38	2013	2013	17	0	1	1	government	university	7	152	m	cash	german-developmental	2	0	1	0	0
14	117	0	2	China	42	362	2009	2017	8	0	1	1	government	university	7	143	m	cash	german-developmental	3	0	1	0	0
14	602	0	2	China	1	20	2014	2014	5	2	2	1	government	university	0	2	m	cash	german-developmental	1	0	1	0	0
15	42	1	2	South Korea	1	14	2013	2013	9	0	1	1	government	university	8	NA	NA	cash	german-developmental	NA	0	1	0	0
15	286	0	2	South Korea	19	288	2009	2017	9	0	1	1	government	university	2	NA	m	cash	german-developmental	NA	0	0	1	0
15	730	0	2	South Korea	241	1969	2002	2018	13	2	2	1	government	university	8	NA	m	cash	german-developmental	NA	0	1	1	0
16	43	1	3	South Korea	17	713	2003	2017	9	0	1	1	government	university	1	NA	m	cash	german-developmental	NA	0	1	0	0
16	281	0	3	South Korea	9	52	2008	2014	10	0	1	4	mixed	university	7	NA	m	cash	german-developmental	NA	0	1	1	1
16	356	0	3	South Korea	1	9	2013	2013	7	2	2	1	government	pharma	NA	NA	m	cash	german-developmental	NA	0	1	1	1
17	45	1	2	Taiwan	17	333	2008	2014	6	0	1	4	mixed	university	3	NA	f	non-class	intermediate	NA	0	1	0	0
17	301	0	2	Taiwan	66	1358	2001	2017	10	1	2	1	government	university	8	NA	m	non-class	intermediate	NA	0	1	0	0
17	797	0	2	Taiwan	1	2	2014	2014	3	2	2	4	mixed	university	6	NA	f	non-class	intermediate	NA	0	1	1	0
18	46	1	2	China	23	360	2010	2016	16	0	1	1	government	university	7	152	f	cash	german-developmental	2	0	1	0	0
18	50	0	2	China	27	186	2012	2018	10	0	1	1	government	pharma	NA	NA	m	cash	german-developmental	3	0	1	1	1
18	819	0	2	China	3	14	2014	2017	9	0	1	999	na	university	8	250	m	cash	german-developmental	3	0	1	0	1
19	51	1	3	USA	14	183	2011	2016	11	0	1	4	mixed	university	7	NA	NA	career	anglo-regulatory	NA	0	1	0	0
19	464	0	3	USA	41	261	1998	2018	8	0	1	1	government	university	2	NA	m	career	anglo-regulatory	NA	0	1	0	0
19	815	0	3	USA	1	15	2014	2014	13	2	2	4	mixed	university	7	NA	f	career	anglo-regulatory	NA	0	1	0	0
20	52	1	2	China	1	4	2013	2013	11	2	2	1	government	university	3	24	m	cash	german-developmental	1	0	1	1	0
20	96	0	2	China	1	30	2013	2013	10	2	2	1	government	university	3	21	f	cash	german-developmental	1	0	1	0	0
20	376	0	2	China	1	26	2013	2013	10	0	1	1	government	university	7	152	m	cash	german-developmental	2	0	1	1	0
21	53	1	3	Switzerland	14	649	2002	2015	8	1	2	4	mixed	university	0	NA	f	non-class	non-class	NA	0	1	0	0
21	414	0	3	Switzerland	59	148	2012	2018	6	0	1	4	mixed	university	0	NA	f	non-class	non-class	NA	0	1	0	0
21	796	0	3	Switzerland	3	6	2014	2017	7	1	2	1	government	university	1	NA	f	non-class	non-class	NA	0	0	0	1
22	55	1	2	China	1	33	2013	2013	10	2	2	1	government	university	4	63	m	cash	german-developmental	2	0	1	0	0
22	135	0	2	China	28	300	2008	2017	9	2	2	1	government	university	4	52	f	cash	german-developmental	3	0	1	0	0
22	877	0	2	China	11	165	2010	2016	7	0	1	1	government	university	3	24	m	cash	german-developmental	1	0	1	0	0
23	56	1	2	China	1	4	2013	2013	10	0	1	1	government	university	1	4	f	cash	german-developmental	1	0	1	1	0
23	639	0	2	China	1	3	2014	2014	10	0	1	1	government	university	7	152	m	cash	german-developmental	2	0	1	0	0
23	848	0	2	China	3	28	2014	2016	10	0	1	1	government	university	1	4	f	cash	german-developmental	1	0	1	0	1
24	58	1	2	USA	28	274	2005	2017	8	2	3	4	mixed	university	0	NA	f	career	anglo-regulatory	NA	0	1	0	0
24	655	0	2	USA	50	384	2001	2017	8	0	1	1	government	university	3	NA	m	career	anglo-regulatory	NA	0	1	0	0
24	689	0	2	USA	8	25	2014	2016	7	0	1	1	government	university	0	NA	f	career	anglo-regulatory	NA	0	1	0	0
25	54	0	1	China	8	72	2007	2017	6	0	1	4	mixed	university	5	65	m	cash	german-developmental	2	0	1	0	0
25	61	1	1	China	4	95	2011	2017	7	0	1	1	government	university	1	17	f	cash	german-developmental	1	0	1	0	0
25	400	0	1	China	629	19864	1998	2018	10	0	1	999	na	university	1	5	m	cash	german-developmental	1	0	1	1	0
26	63	1	2	Taiwan	100	666	2009	2018	7	0	1	3	university	university	8	NA	m	non-class	intermediate	NA	0	1	1	1
26	442	0	2	Taiwan	3	14	2013	2016	6	0	1	4	mixed	university	3	NA	m	non-class	intermediate	NA	0	1	0	0
26	686	0	2	Taiwan	1	12	2014	2014	6	0	1	3	university	university	8	NA	f	non-class	intermediate	NA	0	0	0	0
27	65	1	2	USA	17	153	2009	2018	6	0	1	1	government	university	2	NA	f	career	anglo-regulatory	NA	0	1	0	0
27	244	0	2	USA	5	102	2011	2013	3	0	1	1	government	university	0	NA	m	career	anglo-regulatory	NA	0	1	0	0
27	511	0	2	USA	40	1448	1993	2017	2	0	1	1	government	university	0	NA	m	career	anglo-regulatory	NA	0	1	0	0
28	67	1	2	USA	83	1574	2000	2018	5	2	2	4	mixed	university	0	NA	f	career	anglo-regulatory	NA	0	1	1	0
28	733	0	2	USA	8	53	2014	2016	4	0	1	1	government	university	0	NA	m	career	anglo-regulatory	NA	0	0	1	0
28	747	0	2	USA	17	260	2007	2018	3	0	1	4	mixed	pharma	0	NA	f	career	anglo-regulatory	NA	0	1	0	0
29	71	0	3	China	4	75	2013	2015	7	0	1	1	government	university	1	9	f	cash	german-developmental	1	0	1	0	0
29	72	1	3	China	34	1672	2006	2016	5	0	1	1	government	university	6	52	m	cash	german-developmental	2	0	1	1	1
29	434	0	3	China	24	615	2008	2016	6	0	1	1	government	university	4	55	f	cash	german-developmental	3	0	1	0	0
30	75	1	1	USA	29	260	2010	2018	4	2	2	4	mixed	university	1	NA	m	career	anglo-regulatory	NA	0	1	1	0
30	300	0	1	USA	1	3	2013	2013	7	0	1	1	government	university	0	NA	m	career	anglo-regulatory	NA	0	0	0	0
30	349	0	1	USA	6	169	2008	2013	3	0	1	1	government	university	0	NA	m	career	anglo-regulatory	NA	0	1	0	0
31	76	1	2	Ireland	1	44	2013	2013	3	0	1	4	mixed	university	3	NA	m	non-class	non-class	NA	0	1	0	0
31	481	0	2	Ireland	4	62	2013	2016	6	2	2	1	government	university	3	NA	f	non-class	non-class	NA	0	1	0	0
31	685	0	2	Ireland	7	210	2006	2016	12	0	1	1	government	university	3	NA	f	non-class	non-class	NA	0	1	0	0
32	78	1	2	USA	1	9	2013	2013	5	2	2	999	na	university	0	NA	m	career	anglo-regulatory	NA	0	1	0	0
32	88	0	2	USA	48	476	2003	2018	8	0	1	4	mixed	university	0	NA	m	career	anglo-regulatory	NA	0	1	0	0
32	767	0	2	USA	1	4	2014	2014	6	0	1	999	na	pharma	NA	NA	NA	career	anglo-regulatory	NA	0	1	0	0
33	48	0	2	China	1	15	2013	2013	10	2	2	4	mixed	university	8	258	m	cash	german-developmental	3	0	1	0	0
33	79	1	2	China	3	31	2013	2015	6	0	1	1	government	university	8	287	f	cash	german-developmental	3	0	1	0	1
33	722	0	2	China	6	85	2012	2015	6	0	1	1	government	university	3	23	m	cash	german-developmental	1	0	1	0	0
34	80	1	3	China	29	551	2005	2018	10	0	1	1	government	university	1	5	m	cash	german-developmental	1	0	1	1	1
34	235	0	3	China	1	15	2013	2013	20	2	2	1	government	university	3	26	NA	cash	german-developmental	1	0	1	0	0
34	723	0	3	China	30	280	2011	2018	13	0	1	1	government	university	7	152	m	cash	german-developmental	2	0	1	1	0
35	85	1	2	China	1	3	2013	2013	10	0	1	1	government	university	1	4	m	cash	german-developmental	1	0	1	1	0
35	188	0	2	China	5	43	2012	2016	6	0	1	1	government	university	1	4	f	cash	german-developmental	1	0	1	0	0
35	225	0	2	China	2	9	2013	2017	11	1	2	1	government	university	3	21	m	cash	german-developmental	1	0	1	0	0
36	90	1	2	China	1	43	2013	2013	8	0	1	1	government	university	6	117	f	cash	german-developmental	3	0	1	0	0
36	128	0	2	China	41	572	2007	2018	8	2	2	1	government	university	8	147	m	cash	german-developmental	3	0	1	0	0
36	621	0	2	China	2	1	2013	2014	8	0	1	1	government	university	6	74	f	cash	german-developmental	3	0	1	0	0
37	92	1	2	China	1	18	2013	2013	5	0	1	1	government	pharma	NA	NA	m	cash	german-developmental	3	0	1	0	0
37	97	0	2	China	1	20	2013	2013	7	0	1	1	government	university	4	55	f	cash	german-developmental	3	0	1	0	0
37	441	0	2	China	52	2164	1998	2016	9	2	2	4	mixed	university	1	20	f	cash	german-developmental	3	0	1	1	0
38	98	1	2	Taiwan	9	115	2008	2017	8	0	1	4	mixed	university	3	NA	m	non-class	intermediate	NA	1	0	1	0
38	341	0	2	Taiwan	2	9	2008	2013	9	0	1	4	mixed	university	8	NA	f	non-class	intermediate	NA	0	1	0	1
38	746	0	2	Taiwan	1	1	2014	2014	3	0	1	4	mixed	pharma	1	NA	m	non-class	intermediate	NA	0	1	0	0
39	87	0	2	Japan	56	374	2007	2017	8	0	1	1	government	pharma	NA	NA	m	non-class	german-developmental	NA	0	1	0	0
39	99	1	2	Japan	80	1366	1992	2018	10	0	1	1	government	university	0	NA	f	non-class	german-developmental	NA	0	0	0	1
39	594	0	2	Japan	76	1482	1996	2018	4	0	1	1	government	university	8	NA	m	non-class	german-developmental	NA	0	1	0	0
40	103	1	3	China	5	49	2005	2013	12	0	1	1	government	hospital	2	19	m	cash	german-developmental	3	0	1	0	0
40	475	0	3	China	11	42	2011	2017	5	0	1	999	na	pharma	1	10	m	cash	german-developmental	1	0	1	1	0
40	751	0	3	China	1	13	2014	2014	6	0	1	999	na	university	2	8	m	cash	german-developmental	1	0	1	0	0
41	110	1	2	China	16	379	2012	2017	8	0	1	1	government	university	6	65	f	cash	german-developmental	3	0	1	0	0
41	446	0	2	China	1	23	2014	2014	10	0	1	1	government	university	6	77	m	cash	german-developmental	3	0	1	1	0
41	872	0	2	China	6	36	2013	2015	5	0	1	1	government	university	1	4	f	cash	german-developmental	1	0	1	0	0
42	112	1	1	USA	1	17	2013	2013	3	0	1	2	nonProfit	pharma	0	NA	f	career	anglo-regulatory	NA	0	1	1	1
42	191	0	1	USA	2	45	2013	2016	6	0	1	1	government	university	0	NA	f	career	anglo-regulatory	NA	0	1	0	0
42	424	0	1	USA	11	228	2008	2013	7	2	2	4	mixed	pharma	0	NA	m	career	anglo-regulatory	NA	0	1	0	0
43	60	0	2	USA	1	11	2013	2013	5	0	1	4	mixed	university	0	NA	f	career	anglo-regulatory	NA	0	1	0	0
43	116	1	2	USA	38	544	2008	2018	8	2	2	3	university	university	7	NA	m	career	anglo-regulatory	NA	0	1	0	0
43	667	0	2	USA	27	270	2007	2017	7	2	2	1	government	university	8	NA	m	career	anglo-regulatory	NA	0	1	0	0
44	118	1	3	China	1	20	2013	2013	6	0	1	1	government	university	3	110	m	cash	german-developmental	2	0	1	0	1
44	552	0	3	China	1	12	2014	2014	8	0	1	1	government	university	6	74	m	cash	german-developmental	3	0	1	0	0
44	789	0	3	China	7	62	2013	2017	7	0	1	1	government	university	6	117	f	cash	german-developmental	3	0	0	0	0
45	119	1	1	USA	31	235	2007	2018	11	2	3	4	mixed	university	0	NA	m	career	anglo-regulatory	NA	0	1	0	0
45	470	0	1	USA	18	127	2009	2017	9	0	1	1	government	university	0	NA	m	career	anglo-regulatory	NA	0	1	0	0
45	859	0	1	USA	32	570	2008	2018	13	0	1	4	mixed	pharma	NA	NA	f	career	anglo-regulatory	NA	0	1	0	0
46	89	0	2	China	5	44	2012	2015	7	0	1	999	na	university	3	23	m	cash	german-developmental	1	0	1	0	0
46	120	1	2	China	6	115	2011	2014	6	2	2	1	government	university	6	65	f	cash	german-developmental	3	0	1	0	0
46	563	0	2	China	1	15	2014	2014	9	0	1	1	government	university	4	52	m	cash	german-developmental	3	0	1	0	0
47	114	0	2	Taiwan	8	102	2007	2017	3	0	1	1	government	pharma	NA	NA	m	non-class	intermediate	NA	0	1	0	0
47	121	1	2	Taiwan	5	6	2011	2016	5	0	1	1	government	pharma	NA	NA	m	non-class	intermediate	NA	0	1	0	0
47	472	0	2	Taiwan	51	289	2010	2017	8	0	1	1	government	hospital	8	NA	m	non-class	intermediate	NA	0	1	0	0
48	124	1	1	Taiwan	13	433	2006	2013	6	2	2	4	mixed	university	3	NA	m	non-class	intermediate	NA	0	1	0	0
48	360	0	1	Taiwan	38	354	2005	2017	7	0	1	1	government	university	1	NA	m	non-class	intermediate	NA	0	1	0	0
48	466	0	1	Taiwan	1	3	2014	2014	9	0	1	1	government	university	8	NA	m	non-class	intermediate	NA	0	1	1	1
49	104	0	1	England	18	132	2010	2016	7	0	1	1	government	pharma	NA	NA	f	institutional	anglo-regulatory	NA	0	1	0	0
49	125	1	1	England	6	81	2010	2016	7	0	1	1	government	university	0	NA	f	institutional	anglo-regulatory	NA	0	1	0	1
49	345	0	1	England	3	13	2011	2013	7	2	2	4	mixed	university	7	NA	m	institutional	anglo-regulatory	NA	0	1	0	0
50	132	1	2	Germany	184	6260	1992	2017	6	2	4	999	na	university	0	NA	m	career	intermediate	NA	0	1	0	0
50	199	0	2	Germany	2	37	2011	2013	7	0	1	1	government	pharma	2	NA	f	career	intermediate	NA	0	1	0	0
50	343	0	2	Germany	18	88	2013	2017	6	0	1	1	government	university	6	NA	f	career	intermediate	NA	0	1	0	0
51	18	0	2	China	1	12	2013	2013	7	0	1	1	government	university	0	2	f	cash	german-developmental	3	0	1	0	0
51	137	1	2	China	5	63	2013	2013	8	0	1	1	government	university	0	2	m	cash	german-developmental	1	0	1	0	0
51	451	0	2	China	2	1	2014	2014	8	0	1	1	government	pharma	NA	NA	NA	cash	german-developmental	3	0	1	1	0
52	11	0	3	Netherlands	18	304	2012	2018	4	0	1	4	mixed	university	0	NA	m	non-class	non-class	NA	1	1	0	0
52	140	1	3	Netherlands	28	134	2008	2017	12	0	1	1	government	university	0	NA	m	non-class	non-class	NA	0	1	0	0
52	851	0	3	Netherlands	9	100	2009	2015	13	1	2	4	mixed	university	0	NA	m	non-class	non-class	NA	0	1	0	0
53	142	1	1	China	29	261	2011	2017	10	2	3	1	government	university	6	80	m	cash	german-developmental	3	0	1	0	0
53	201	0	1	China	134	1776	2005	2018	9	0	1	1	government	pharma	NA	NA	NA	cash	german-developmental	3	0	1	0	0
53	726	0	1	China	1	5	2014	2014	6	0	1	1	government	hospital	NA	NA	f	cash	german-developmental	3	0	1	1	0
54	144	1	2	USA	44	1536	2003	2017	9	0	1	999	na	university	1	NA	m	career	anglo-regulatory	NA	0	1	0	1
54	278	0	2	USA	41	788	2003	2014	9	0	1	4	mixed	pharma	NA	NA	f	career	anglo-regulatory	NA	0	1	1	0
54	858	0	2	USA	28	165	2010	2018	11	0	1	2	nonProfit	university	0	NA	f	career	anglo-regulatory	NA	0	1	0	0
55	150	1	2	China	1	4	2013	2013	9	0	1	1	government	university	7	152	f	cash	german-developmental	2	0	1	0	0
55	693	0	2	China	9	175	2012	2017	9	0	1	1	government	university	1	6	m	cash	german-developmental	1	0	1	0	0
55	853	0	2	China	1	4	2014	2014	7	2	2	4	mixed	pharma	1	10	m	cash	german-developmental	1	0	1	1	1
56	151	1	2	China	1	10	2013	2013	8	0	1	1	government	university	2	8	f	cash	german-developmental	1	0	1	1	0
56	240	0	2	China	13	156	2012	2018	5	0	1	1	government	pharma	NA	NA	NA	cash	german-developmental	3	0	1	0	0
56	627	0	2	China	1	5	2014	2014	10	0	1	1	government	university	6	56	m	cash	german-developmental	2	0	1	0	0
57	152	1	1	China	133	3636	2002	2018	11	0	1	1	government	university	1	4	f	cash	german-developmental	1	0	0	1	1
57	305	0	1	China	1	3	2013	2013	5	0	1	1	government	university	3	21	f	cash	german-developmental	1	0	1	0	0
57	490	0	1	China	1	22	2014	2014	5	0	1	1	government	university	1	4	f	cash	german-developmental	1	0	1	0	0
58	134	0	1	China	21	366	2011	2018	8	0	1	1	government	pharma	NA	NA	m	cash	german-developmental	3	0	1	0	0
58	156	1	1	China	1	10	2013	2013	8	0	1	1	government	university	6	74	m	cash	german-developmental	3	0	1	1	0
58	428	0	1	China	3	65	2013	2015	11	2	3	1	government	university	2	27	m	cash	german-developmental	2	0	1	1	1
59	34	0	3	China	1	73	2013	2013	7	0	1	999	na	university	4	55	f	cash	german-developmental	3	0	1	0	0
59	158	1	3	China	22	294	2005	2017	6	0	1	1	government	pharma	8	NA	m	cash	german-developmental	3	0	1	0	0
59	393	0	3	China	15	157	2012	2018	13	0	1	1	government	university	3	24	m	cash	german-developmental	1	0	1	0	1
60	159	1	1	Italy	134	2660	2002	2018	9	0	1	4	mixed	university	2	NA	f	institutional	non-class	NA	0	1	0	0
60	421	0	1	Italy	26	262	2006	2017	14	0	1	1	government	university	5	NA	f	institutional	non-class	NA	0	1	0	0
60	832	0	1	Italy	28	321	2005	2017	8	0	1	3	university	university	1	NA	f	institutional	non-class	NA	0	0	0	1
61	162	1	1	USA	1	8	2013	2013	6	2	2	1	government	university	2	NA	f	career	anglo-regulatory	NA	0	1	0	0
61	507	0	1	USA	1	20	2014	2014	2	0	1	1	government	university	1	NA	f	career	anglo-regulatory	NA	0	1	1	0
61	761	0	1	USA	54	317	2004	2018	4	0	1	3	university	hospital	8	NA	m	career	anglo-regulatory	NA	0	1	0	0
62	77	0	1	USA	2	3	2012	2013	4	0	1	1	government	pharma	2	NA	f	career	anglo-regulatory	NA	0	1	0	0
62	166	1	1	USA	6	49	1998	2013	4	2	3	4	mixed	university	1	NA	m	career	anglo-regulatory	NA	0	1	0	1
62	420	0	1	USA	19	115	2008	2018	3	0	1	3	university	university	7	NA	f	career	anglo-regulatory	NA	0	1	0	0
63	14	0	1	Italy	49	523	1990	2016	6	0	1	0	industry	university	5	NA	f	institutional	non-class	NA	1	0	0	0
63	44	0	1	Italy	14	462	2005	2017	8	0	1	2	nonProfit	university	6	NA	f	institutional	non-class	NA	0	1	0	0
63	175	1	1	Italy	35	382	2001	2018	10	0	1	1	government	university	6	NA	f	institutional	non-class	NA	0	1	1	0
64	47	0	2	China	1	42	2013	2013	9	0	1	4	mixed	university	6	56	m	cash	german-developmental	2	0	1	0	0
64	177	0	2	China	12	75	2012	2018	10	0	1	4	mixed	university	6	80	m	cash	german-developmental	3	0	1	0	0
64	178	1	2	China	10	115	2013	2017	11	0	1	1	government	university	1	17	m	cash	german-developmental	1	0	1	0	0
65	181	1	1	USA	45	647	2008	2017	2	0	1	1	government	university	2	NA	f	career	anglo-regulatory	NA	0	1	0	0
65	316	0	1	USA	1	9	2013	2013	6	0	1	4	mixed	university	0	NA	f	career	anglo-regulatory	NA	0	1	0	0
65	844	0	1	USA	41	191	2012	2017	20	0	1	4	mixed	university	0	NA	m	career	anglo-regulatory	NA	0	1	0	1
66	182	1	3	Taiwan	8	71	2007	2017	6	0	1	4	mixed	university	8	NA	NA	non-class	intermediate	NA	0	0	1	0
66	328	0	3	Taiwan	1	18	2013	2013	7	0	1	1	government	university	8	NA	f	non-class	intermediate	NA	0	0	0	1
66	590	0	3	Taiwan	1	4	2014	2014	5	0	1	4	mixed	university	6	NA	m	non-class	intermediate	NA	0	0	0	0
67	183	1	1	USA	9	243	2009	2013	6	0	1	1	government	pharma	NA	NA	f	career	anglo-regulatory	NA	0	1	0	0
67	531	0	1	USA	15	67	2010	2018	5	0	1	4	mixed	university	0	NA	f	career	anglo-regulatory	NA	0	1	0	0
67	707	0	1	USA	34	3901	2003	2017	2	0	1	3	university	university	2	NA	f	career	anglo-regulatory	NA	0	1	0	0
68	20	0	3	South Korea	96	1227	1998	2018	1	0	1	1	government	university	4	NA	m	cash	german-developmental	NA	0	1	0	0
68	184	1	3	South Korea	1	20	2013	2013	5	0	1	1	government	university	4	NA	NA	cash	german-developmental	NA	0	0	0	1
68	644	0	3	South Korea	14	28	2013	2017	14	0	1	2	nonProfit	university	6	NA	NA	cash	german-developmental	NA	0	1	0	0
69	49	0	3	USA	36	647	2003	2017	7	0	1	1	government	university	0	NA	m	career	anglo-regulatory	NA	0	1	0	0
69	189	1	3	USA	14	160	2008	2017	6	2	2	4	mixed	university	0	NA	f	career	anglo-regulatory	NA	0	1	0	0
69	595	0	3	USA	2	10	2011	2014	4	2	2	4	mixed	university	8	NA	m	career	anglo-regulatory	NA	0	1	0	0
70	190	1	1	China	2	26	2013	2013	10	0	1	1	government	university	6	65	m	cash	german-developmental	3	0	0	0	1
70	241	0	1	China	32	358	2008	2017	9	0	1	1	government	university	1	9	m	cash	german-developmental	1	0	1	0	0
70	361	0	1	China	1	5	2013	2013	6	0	1	1	government	pharma	NA	NA	m	cash	german-developmental	3	0	1	0	0
71	115	0	3	Japan	24	83	2009	2017	9	2	2	1	government	university	8	NA	m	non-class	german-developmental	NA	0	1	1	0
71	194	1	3	Japan	337	15139	1984	2017	10	0	1	1	government	university	8	NA	m	non-class	german-developmental	NA	0	0	1	1
71	581	0	3	Japan	6	38	2013	2016	5	0	1	2	nonProfit	university	1	NA	m	non-class	german-developmental	NA	0	0	1	1
72	197	1	3	China	21	109	2013	2018	7	0	1	999	na	university	6	65	f	cash	german-developmental	3	0	1	0	0
72	311	0	3	China	21	279	2010	2017	6	0	1	1	government	university	7	146	f	cash	german-developmental	2	0	1	1	0
72	323	0	3	China	1	15	2013	2013	8	0	1	999	na	pharma	1	6	m	cash	german-developmental	3	0	1	0	0
73	100	0	2	France	15	241	2008	2017	10	0	1	4	mixed	university	1	NA	m	non-class	non-class	NA	0	1	1	1
73	198	1	2	France	87	1434	1998	2017	2	0	1	0	industry	university	6	NA	f	non-class	non-class	NA	1	1	1	0
73	498	0	2	France	11	141	2011	2017	7	0	1	1	government	pharma	8	NA	f	non-class	non-class	NA	0	0	0	0
74	82	0	1	USA	4	74	2011	2013	7	2	2	4	mixed	university	8	NA	f	career	anglo-regulatory	NA	0	1	0	0
74	145	0	1	USA	6	43	2010	2014	3	0	1	1	government	university	0	NA	m	career	anglo-regulatory	NA	0	1	0	0
74	204	1	1	USA	108	1616	2006	2018	13	2	2	1	government	university	0	NA	m	career	anglo-regulatory	NA	0	1	0	0
75	62	0	3	Canada	1	13	2013	2013	14	2	2	1	government	university	1	NA	m	non-class	non-class	NA	0	1	0	0
75	206	1	3	Canada	13	120	2008	2018	6	2	2	1	government	university	6	NA	m	non-class	non-class	NA	0	1	0	0
75	218	0	3	Canada	19	569	2003	2015	6	0	1	4	mixed	university	1	NA	f	non-class	non-class	NA	0	1	0	0
76	91	0	3	China	1	24	2013	2013	8	0	1	1	government	university	1	9	m	cash	german-developmental	1	0	1	0	0
76	209	1	3	China	2	6	2013	2014	6	0	1	1	government	university	4	52	f	cash	german-developmental	3	0	1	0	0
76	234	0	3	China	1	22	2013	2013	14	2	3	4	mixed	university	1	10	m	cash	german-developmental	3	0	1	0	0
77	21	0	3	Italy	50	2179	1998	2017	10	0	1	2	nonProfit	university	6	NA	m	institutional	non-class	NA	0	1	1	0
77	211	1	3	Italy	13	161	2008	2018	9	0	1	4	mixed	university	5	NA	m	institutional	non-class	NA	0	1	0	0
77	833	0	3	Italy	27	391	2007	2018	7	2	2	0	industry	pharma	NA	NA	f	institutional	non-class	NA	1	1	0	0
78	64	0	1	Italy	32	2140	1990	2016	4	0	1	1	government	university	6	NA	f	institutional	non-class	NA	0	1	0	0
78	212	1	1	Italy	36	3061	2008	2017	8	0	1	4	mixed	university	3	NA	f	institutional	non-class	NA	0	1	1	0
78	287	0	1	Italy	33	347	2006	2017	11	0	1	3	university	university	1	NA	f	institutional	non-class	NA	0	1	1	0
79	111	0	3	Denmark	9	150	2010	2014	6	0	1	4	mixed	university	0	NA	m	institutional	non-class	NA	0	1	0	0
79	213	1	3	Denmark	2	80	2013	2013	3	0	1	4	mixed	university	0	NA	f	institutional	non-class	NA	0	1	0	0
79	661	0	3	Denmark	18	379	2010	2017	10	0	1	4	mixed	university	0	NA	m	institutional	non-class	NA	0	1	0	0
80	123	0	1	Taiwan	1	6	2013	2013	3	0	1	1	government	university	1	NA	f	non-class	intermediate	NA	0	0	1	1
80	224	1	1	Taiwan	1	24	2013	2013	5	0	1	1	government	hospital	3	NA	f	non-class	intermediate	NA	0	1	0	1
80	390	0	1	Taiwan	132	998	2002	2018	11	2	4	4	mixed	university	4	NA	m	non-class	intermediate	NA	1	1	0	0
81	138	0	3	China	1	8	2013	2013	15	0	1	1	government	university	1	5	f	cash	german-developmental	1	0	1	0	0
81	226	1	3	China	26	133	2008	2018	6	0	1	1	government	university	3	23	f	cash	german-developmental	1	0	1	0	0
81	651	0	3	China	1	6	2014	2014	9	0	1	1	government	university	1	4	m	cash	german-developmental	1	0	1	0	0
82	227	1	2	Canada	5	3	2012	2017	2	0	1	1	government	university	3	NA	f	non-class	non-class	NA	0	1	0	0
82	401	0	2	Canada	1	8	2013	2013	3	0	1	4	mixed	university	0	NA	f	non-class	non-class	NA	0	1	1	0
82	725	0	2	Canada	9	39	2014	2017	6	0	1	1	government	university	0	NA	m	non-class	non-class	NA	0	1	0	0
83	16	0	1	China	11	69	2010	2017	5	0	1	1	government	university	2	7	f	cash	german-developmental	1	0	1	0	0
83	228	1	1	China	1	27	2013	2013	6	0	1	1	government	university	1	5	m	cash	german-developmental	1	0	0	1	0
83	684	0	1	China	1	10	2014	2014	7	0	1	1	government	university	3	24	m	cash	german-developmental	1	0	1	0	0
84	232	1	2	USA	53	494	2008	2018	12	2	2	1	government	university	2	NA	m	career	anglo-regulatory	NA	0	1	0	0
84	415	0	2	USA	1	9	2013	2013	7	0	1	1	government	university	5	NA	m	career	anglo-regulatory	NA	0	1	0	0
84	612	0	2	USA	7	86	2011	2018	13	0	1	999	na	university	0	NA	m	career	anglo-regulatory	NA	0	0	0	1
85	233	1	2	USA	7	92	2009	2015	9	0	1	4	mixed	university	4	NA	f	career	anglo-regulatory	NA	0	1	1	0
85	729	0	2	USA	20	311	2009	2017	8	0	1	4	mixed	hospital	0	NA	f	career	anglo-regulatory	NA	0	0	1	1
85	835	0	2	USA	13	171	2012	2017	12	0	1	1	government	university	6	NA	f	career	anglo-regulatory	NA	0	1	0	0
86	236	1	2	India	14	131	2009	2018	4	0	1	1	government	pharma	NA	NA	m	non-class	non-class	NA	0	1	1	0
86	592	0	2	India	2	26	2014	2015	2	0	1	1	government	pharma	3	NA	f	non-class	non-class	NA	0	1	0	0
86	750	0	2	India	5	41	2014	2016	7	0	1	1	government	pharma	NA	NA	f	non-class	non-class	NA	0	1	0	0
87	237	1	3	China	5	66	2009	2015	7	0	1	1	government	university	4	55	m	cash	german-developmental	3	0	1	0	0
87	536	0	3	China	1	9	2014	2014	10	0	1	1	government	university	3	31	m	cash	german-developmental	1	0	1	0	0
87	743	0	3	China	10	53	2010	2017	12	0	1	999	na	university	7	152	m	cash	german-developmental	2	0	1	0	0
88	238	1	2	USA	2	22	2013	2017	5	2	2	4	mixed	university	6	NA	m	career	anglo-regulatory	NA	0	1	0	0
88	676	0	2	USA	8	102	2008	2016	3	0	1	4	mixed	university	2	NA	f	career	anglo-regulatory	NA	0	1	0	0
88	765	0	2	USA	49	1074	2007	2018	9	2	2	4	mixed	university	3	NA	f	career	anglo-regulatory	NA	0	1	0	0
89	243	1	2	Brazil	2	8	2013	2016	14	0	1	1	government	university	3	NA	f	non-class	non-class	NA	0	1	0	0
89	838	0	2	Brazil	8	427	2008	2017	8	0	1	1	government	university	3	NA	f	non-class	non-class	NA	0	1	0	0
89	840	0	2	Brazil	7	34	2009	2017	8	0	1	1	government	university	5	NA	f	non-class	non-class	NA	0	1	0	0
90	248	1	3	Taiwan	1	1	2013	2013	6	0	1	2	nonProfit	hospital	3	NA	m	non-class	intermediate	NA	0	1	0	0
90	399	0	3	Taiwan	1	10	2013	2013	4	0	1	1	government	university	8	NA	m	non-class	intermediate	NA	0	1	0	0
90	583	0	3	Taiwan	4	78	2012	2016	5	0	1	1	government	university	5	NA	m	non-class	intermediate	NA	0	1	0	0
91	249	1	3	China	9	48	2009	2015	11	0	1	1	government	university	4	52	f	cash	german-developmental	3	0	1	0	0
91	330	0	3	China	2	4	2013	2013	5	0	1	1	government	university	1	5	f	cash	german-developmental	1	0	1	0	0
91	553	0	3	China	1	2	2014	2014	5	0	1	1	government	university	7	107	f	cash	german-developmental	3	0	0	1	0
92	195	0	2	USA	13	76	2010	2015	3	0	1	4	mixed	university	1	NA	m	career	anglo-regulatory	NA	0	1	0	0
92	251	1	2	USA	38	1397	2007	2018	9	2	2	1	government	university	1	NA	m	career	anglo-regulatory	NA	0	1	0	0
92	395	0	2	USA	1	19	2013	2013	3	0	1	1	government	pharma	NA	NA	m	career	anglo-regulatory	NA	0	1	0	0
93	254	1	2	China	23	279	2008	2017	6	0	1	999	na	university	4	55	m	cash	german-developmental	3	0	1	0	0
93	660	0	2	China	1	8	2014	2014	6	0	1	1	government	university	7	146	f	cash	german-developmental	2	0	1	1	0
93	741	0	2	China	2	3	2013	2014	10	2	2	1	government	university	3	26	f	cash	german-developmental	1	0	1	0	0
94	2	0	2	China	47	1343	2001	2015	13	2	2	1	government	university	4	55	m	cash	german-developmental	3	0	1	0	0
94	259	1	2	China	17	395	2011	2017	17	0	1	1	government	university	6	77	f	cash	german-developmental	3	0	1	0	1
94	821	0	2	China	1	24	2014	2014	9	0	1	1	government	university	1	9	f	cash	german-developmental	1	0	1	0	0
95	245	0	2	USA	18	301	2009	2017	6	0	1	4	mixed	university	7	NA	m	career	anglo-regulatory	NA	0	1	0	0
95	261	1	2	USA	6	164	2009	2014	3	0	1	1	government	university	2	NA	m	career	anglo-regulatory	NA	0	1	0	0
95	701	0	2	USA	13	707	2010	2017	5	2	2	1	government	pharma	1	NA	m	career	anglo-regulatory	NA	0	1	0	0
96	262	1	2	USA	12	114	2002	2013	5	0	1	1	government	university	0	NA	f	career	anglo-regulatory	NA	0	1	0	0
96	479	0	2	USA	7	99	2009	2017	4	0	1	4	mixed	university	3	NA	f	career	anglo-regulatory	NA	0	0	0	1
96	556	0	2	USA	14	851	2004	2017	5	0	1	1	government	university	0	NA	f	career	anglo-regulatory	NA	0	1	0	0
97	264	1	2	China	1	13	2013	2013	7	0	1	1	government	hospital	6	60	f	cash	german-developmental	3	0	1	0	0
97	312	0	2	China	1	23	2013	2013	8	0	1	1	government	university	2	27	m	cash	german-developmental	2	0	1	0	0
97	785	0	2	China	1	4	2014	2014	12	1	2	1	government	university	6	77	NA	cash	german-developmental	3	0	1	1	1
98	265	1	2	China	1	14	2013	2013	10	0	1	1	government	university	7	152	m	cash	german-developmental	2	0	1	0	0
98	493	0	2	China	3	36	2014	2016	7	1	2	1	government	hospital	NA	NA	m	cash	german-developmental	3	0	1	0	0
98	680	0	2	China	4	116	2010	2015	14	0	1	1	government	university	4	52	f	cash	german-developmental	3	0	1	1	0
99	266	1	2	France	8	49	2010	2017	7	0	1	1	government	university	8	NA	m	non-class	non-class	NA	0	1	0	0
99	352	0	2	France	15	31	1999	2016	6	0	1	1	government	pharma	NA	NA	f	non-class	non-class	NA	0	1	1	0
99	494	0	2	France	14	186	2010	2017	5	1	2	4	mixed	university	2	NA	f	non-class	non-class	NA	0	1	1	0
100	267	1	2	China	28	310	2011	2017	7	0	1	1	government	university	2	19	f	cash	german-developmental	1	0	1	0	0
100	807	0	2	China	1	6	2014	2014	8	0	1	1	government	university	3	57	f	cash	german-developmental	1	0	0	0	1
100	855	0	2	China	2	6	2014	2016	8	0	1	1	government	university	2	14	f	cash	german-developmental	1	0	1	0	0
101	269	1	1	Taiwan	1	54	2013	2013	5	0	1	1	government	university	1	NA	f	non-class	intermediate	NA	0	1	0	0
101	319	0	1	Taiwan	11	86	2009	2017	4	0	1	4	mixed	university	6	NA	f	non-class	intermediate	NA	0	1	1	0
101	575	0	1	Taiwan	48	950	1983	2017	4	0	1	1	government	university	7	NA	m	non-class	intermediate	NA	0	1	0	0
102	106	0	2	USA	28	468	2003	2017	6	0	1	1	government	university	3	NA	m	career	anglo-regulatory	NA	0	1	0	0
102	271	1	2	USA	19	99	2012	2017	15	0	1	1	government	university	1	NA	m	career	anglo-regulatory	NA	0	1	0	0
102	430	0	2	USA	10	70	2011	2018	13	0	1	4	mixed	university	1	NA	f	career	anglo-regulatory	NA	0	0	0	0
103	170	0	2	South Korea	54	727	2007	2017	7	0	1	1	government	university	1	NA	m	cash	german-developmental	NA	0	0	0	0
103	272	1	2	South Korea	57	600	2007	2017	8	1	2	1	government	university	8	NA	NA	cash	german-developmental	NA	0	0	0	0
103	688	0	2	South Korea	1	2	2014	2014	4	0	1	1	government	university	2	NA	f	cash	german-developmental	NA	0	1	0	0
104	35	0	2	Canada	69	781	2008	2018	3	0	1	4	mixed	university	0	NA	NA	non-class	non-class	NA	0	1	1	0
104	273	1	2	Canada	7	82	2011	2015	8	0	1	2	nonProfit	university	1	NA	f	non-class	non-class	NA	0	1	0	0
104	696	0	2	Canada	5	80	2012	2017	4	0	1	4	mixed	university	3	NA	f	non-class	non-class	NA	0	1	0	0
105	276	1	2	China	1	7	2013	2013	9	2	2	1	government	university	0	2	m	cash	german-developmental	1	0	1	0	0
105	313	0	2	China	1	2	2013	2013	5	0	1	1	government	pharma	2	6	m	cash	german-developmental	3	0	1	0	0
105	486	0	2	China	5	43	2011	2018	10	0	1	1	government	university	8	137	f	cash	german-developmental	2	0	1	0	0
106	149	0	2	China	14	94	2012	2017	9	0	1	1	government	university	1	5	m	cash	german-developmental	1	0	0	1	1
106	279	1	2	China	19	148	2009	2018	9	0	1	1	government	university	6	117	m	cash	german-developmental	3	0	1	1	1
106	367	0	2	China	8	140	2010	2016	7	0	1	4	mixed	university	1	10	m	cash	german-developmental	3	0	1	0	0
107	280	1	2	China	34	805	2009	2015	6	0	1	1	government	university	3	60	f	cash	german-developmental	1	0	1	0	1
107	500	0	2	China	11	97	2010	2018	10	0	1	1	government	university	1	4	m	cash	german-developmental	1	0	1	0	0
107	546	0	2	China	1	10	2014	2014	10	0	1	1	government	university	4	55	m	cash	german-developmental	3	0	1	1	0
108	126	0	2	China	1	10	2013	2013	11	0	1	1	government	university	6	117	f	cash	german-developmental	3	0	1	1	0
108	148	0	2	China	99	1996	2006	2018	5	0	1	1	government	university	1	17	m	cash	german-developmental	1	0	1	0	0
108	283	1	2	China	1	112	2013	2013	8	0	1	1	government	university	2	14	f	cash	german-developmental	1	0	1	0	0
109	285	1	2	USA	9	27	2013	2016	14	0	1	1	government	university	0	NA	m	career	anglo-regulatory	NA	0	0	0	1
109	425	0	2	USA	11	55	2010	2015	3	0	1	1	government	university	2	NA	f	career	anglo-regulatory	NA	0	1	1	0
109	825	0	2	USA	4	347	1999	2014	7	0	1	0	industry	university	0	NA	NA	career	anglo-regulatory	NA	1	1	0	0
110	289	1	2	China	10	92	2010	2015	9	0	1	1	government	university	2	14	m	cash	german-developmental	1	0	1	0	0
110	453	0	2	China	1	7	2014	2014	13	0	1	1	government	university	7	146	f	cash	german-developmental	2	0	1	0	0
110	484	0	2	China	9	35	2005	2018	6	0	1	1	government	hospital	NA	NA	f	cash	german-developmental	3	0	1	0	0
111	84	0	2	Austria	9	30	2009	2013	4	0	1	1	government	university	7	NA	f	non-class	non-class	NA	0	1	1	0
111	290	1	2	Austria	6	10	2009	2014	8	0	1	1	government	university	2	NA	f	non-class	non-class	NA	0	1	0	1
111	763	0	2	Austria	50	962	2009	2017	10	0	1	4	mixed	pharma	NA	NA	f	non-class	non-class	NA	0	1	0	1
112	293	1	1	USA	1	14	2013	2013	4	0	1	1	government	university	0	NA	f	career	anglo-regulatory	NA	0	1	0	0
112	354	0	1	USA	24	1167	1995	2016	8	0	1	1	government	university	3	NA	m	career	anglo-regulatory	NA	0	1	0	0
112	812	0	1	USA	1	18	2014	2014	4	0	1	1	government	university	0	NA	m	career	anglo-regulatory	NA	0	1	0	0
113	129	0	1	Italy	8	145	2010	2013	3	0	1	1	government	university	2	NA	f	institutional	non-class	NA	0	0	0	1
113	297	1	1	Italy	6	156	2005	2016	6	2	3	4	mixed	pharma	0	NA	m	institutional	non-class	NA	0	1	0	0
113	695	0	1	Italy	48	1581	1992	2018	6	2	2	4	mixed	university	2	NA	f	institutional	non-class	NA	0	1	0	0
114	214	0	3	China	1	14	2013	2013	8	0	1	1	government	university	7	129	f	cash	german-developmental	3	0	1	0	0
114	298	1	3	China	1	3	2013	2013	9	0	1	1	government	university	3	25	f	cash	german-developmental	1	0	1	0	1
114	652	0	3	China	1	14	2014	2014	10	2	2	999	na	university	1	9	m	cash	german-developmental	1	0	1	0	0
115	263	0	1	USA	17	1040	1999	2016	4	0	1	1	government	university	2	NA	f	career	anglo-regulatory	NA	0	1	0	0
115	299	1	1	USA	1	7	2013	2013	6	2	2	3	university	university	5	NA	f	career	anglo-regulatory	NA	0	1	0	0
115	762	0	1	USA	5	21	2014	2018	9	0	1	4	mixed	university	8	NA	m	career	anglo-regulatory	NA	0	1	0	1
116	309	1	3	China	20	174	2006	2017	7	0	1	1	government	university	6	77	m	cash	german-developmental	3	0	1	1	0
116	551	0	3	China	2	8	2014	2017	8	0	1	1	government	university	6	52	m	cash	german-developmental	2	0	1	0	1
116	818	0	3	China	7	198	2004	2014	6	0	1	4	mixed	university	1	20	f	cash	german-developmental	3	0	1	0	0
117	282	0	1	China	1	8	2013	2013	8	2	2	1	government	university	1	4	f	cash	german-developmental	1	0	1	0	0
117	314	1	1	China	1	40	2013	2013	9	0	1	1	government	university	7	129	m	cash	german-developmental	3	0	1	0	1
117	714	0	1	China	23	153	2011	2017	5	0	1	999	na	pharma	NA	NA	f	cash	german-developmental	3	0	1	0	0
118	317	1	1	France	23	383	1995	2017	5	0	1	4	mixed	university	6	NA	m	non-class	non-class	NA	0	1	0	0
118	382	0	1	France	4	26	2009	2017	7	0	1	4	mixed	pharma	2	NA	f	non-class	non-class	NA	0	1	0	0
118	508	0	1	France	7	39	2013	2016	14	0	1	4	mixed	university	1	NA	m	non-class	non-class	NA	0	1	0	0
119	17	0	1	USA	1	4	2013	2013	4	0	1	1	government	university	2	NA	m	career	anglo-regulatory	NA	0	0	1	0
119	321	1	1	USA	60	1335	1999	2017	4	0	1	4	mixed	hospital	1	NA	f	career	anglo-regulatory	NA	0	1	0	0
119	776	0	1	USA	91	1342	1990	2017	8	0	1	4	mixed	university	8	NA	f	career	anglo-regulatory	NA	0	1	0	0
120	325	1	1	USA	13	68	2011	2016	3	0	1	3	university	university	0	NA	m	career	anglo-regulatory	NA	0	1	0	1
120	478	0	1	USA	38	1085	2005	2018	3	0	1	4	mixed	pharma	0	NA	m	career	anglo-regulatory	NA	0	1	1	0
120	809	0	1	USA	33	450	1999	2017	7	1	2	4	mixed	university	4	NA	m	career	anglo-regulatory	NA	0	1	0	0
121	196	0	3	France	6	27	2010	2016	10	0	1	2	nonProfit	university	7	NA	m	non-class	non-class	NA	0	1	0	0
121	326	1	3	France	3	76	2008	2013	7	1	2	4	mixed	university	1	NA	f	non-class	non-class	NA	0	1	0	0
121	784	0	3	France	19	373	2009	2017	18	0	1	1	government	university	1	NA	f	non-class	non-class	NA	0	1	0	0
122	252	0	1	USA	2	2	2013	2014	7	0	1	3	university	university	0	NA	m	career	anglo-regulatory	NA	0	1	0	1
122	329	1	1	USA	4	24	2012	2017	7	0	1	1	government	university	7	NA	f	career	anglo-regulatory	NA	0	1	1	0
122	381	0	1	USA	32	529	2010	2017	3	0	1	1	government	university	3	NA	NA	career	anglo-regulatory	NA	0	1	0	0
123	40	0	2	China	1	3	2013	2013	6	2	2	1	government	university	5	147	f	cash	german-developmental	2	0	1	0	1
123	250	0	2	China	13	111	2006	2016	7	0	1	1	government	university	8	147	m	cash	german-developmental	3	0	1	0	0
123	333	1	2	China	13	92	2006	2016	10	0	1	4	mixed	university	3	46	m	cash	german-developmental	3	0	1	0	0
124	334	1	2	Italy	53	429	2010	2017	7	0	1	1	government	university	5	NA	m	institutional	non-class	NA	0	1	0	1
124	780	0	2	Italy	8	89	2004	2017	8	0	1	4	mixed	university	3	NA	f	institutional	non-class	NA	0	1	1	0
124	847	0	2	Italy	4	8	2014	2016	9	0	1	1	government	university	3	NA	f	institutional	non-class	NA	0	1	1	0
125	339	1	2	Canada	124	2930	1998	2017	4	0	1	1	government	university	8	NA	m	non-class	non-class	NA	0	0	1	1
125	412	0	2	Canada	8	246	2007	2013	7	0	1	4	mixed	pharma	1	NA	m	non-class	non-class	NA	0	0	1	0
125	854	0	2	Canada	16	190	2011	2017	7	0	1	2	nonProfit	university	0	NA	m	non-class	non-class	NA	0	1	0	0
126	340	1	2	China	34	391	2007	2018	8	0	1	1	government	university	3	11	f	cash	german-developmental	1	0	1	0	0
126	462	0	2	China	5	63	2013	2017	9	0	1	999	na	pharma	NA	NA	m	cash	german-developmental	3	0	1	0	0
126	712	0	2	China	1	2	2014	2014	6	2	2	1	government	university	8	258	NA	cash	german-developmental	3	0	1	0	0
127	258	0	2	China	20	358	2006	2017	15	0	1	1	government	university	1	5	f	cash	german-developmental	1	0	1	0	0
127	332	0	2	China	1	14	2013	2013	11	0	1	4	mixed	university	6	77	f	cash	german-developmental	3	0	1	0	0
127	344	1	2	China	1	16	2013	2013	8	0	1	1	government	university	3	21	f	cash	german-developmental	1	0	1	0	0
128	324	0	2	China	7	51	2013	2017	6	0	1	1	government	university	3	23	m	cash	german-developmental	1	0	1	1	0
128	347	1	2	China	1	14	2013	2013	8	0	1	4	mixed	university	6	60	f	cash	german-developmental	2	0	1	0	0
128	871	0	2	China	6	90	2011	2016	6	0	1	1	government	university	8	279	m	cash	german-developmental	3	0	1	1	0
129	351	1	2	China	1	10	2013	2013	7	0	1	1	government	university	2	13	m	cash	german-developmental	1	0	1	1	0
129	444	0	2	China	216	4692	2006	2018	6	0	1	1	government	university	3	26	m	cash	german-developmental	1	0	1	0	0
129	483	0	2	China	1	35	2014	2014	5	0	1	1	government	university	2	14	f	cash	german-developmental	1	0	1	0	0
130	94	0	3	China	7	76	2013	2016	11	0	1	1	government	university	1	5	m	cash	german-developmental	1	0	0	1	0
130	139	0	3	China	1	11	2013	2013	2	0	1	1	government	university	0	1	m	cash	german-developmental	1	0	1	0	0
130	357	1	3	China	1	14	2013	2013	6	0	1	1	government	university	7	96	m	cash	german-developmental	3	0	1	1	0
131	210	0	1	China	1	47	2013	2013	6	0	1	1	government	hospital	NA	NA	f	cash	german-developmental	3	0	1	1	0
131	303	0	1	China	1	6	2013	2013	10	0	1	1	government	university	6	77	f	cash	german-developmental	3	0	1	0	0
131	364	1	1	China	1	18	2013	2013	11	0	1	4	mixed	university	7	67	m	cash	german-developmental	2	0	1	0	0
132	365	1	3	USA	1	21	2013	2013	8	2	2	4	mixed	university	0	NA	m	career	anglo-regulatory	NA	0	1	0	1
132	429	0	3	USA	15	246	2004	2013	3	0	1	2	nonProfit	university	7	NA	m	career	anglo-regulatory	NA	0	1	0	0
132	829	0	3	USA	26	338	1997	2016	7	0	1	1	government	hospital	NA	NA	m	career	anglo-regulatory	NA	0	0	0	1
133	70	0	2	China	1	39	2013	2013	8	0	1	1	government	university	1	9	NA	cash	german-developmental	1	0	1	1	0
133	369	1	2	China	6	85	2012	2015	8	0	1	1	government	university	4	55	m	cash	german-developmental	3	0	1	0	0
133	766	0	2	China	1	9	2014	2014	11	0	1	1	government	university	2	12	f	cash	german-developmental	1	0	1	0	0
134	161	0	3	Australia	17	469	2009	2017	5	0	1	4	mixed	university	3	NA	f	institutional	non-class	NA	0	1	0	0
134	370	1	3	Australia	12	59	2012	2016	3	0	1	4	mixed	university	1	NA	f	institutional	non-class	NA	0	1	0	1
134	867	0	3	Australia	2	13	2013	2014	4	0	1	1	government	university	0	NA	f	institutional	non-class	NA	0	0	1	1
135	371	1	1	USA	41	780	2004	2017	7	0	1	2	nonProfit	hospital	0	NA	f	career	anglo-regulatory	NA	0	1	0	0
135	457	0	1	USA	1	15	2014	2014	2	0	1	3	university	university	0	NA	f	career	anglo-regulatory	NA	0	1	0	0
135	841	0	1	USA	2	34	2011	2014	6	2	3	2	nonProfit	university	0	NA	f	career	anglo-regulatory	NA	0	1	1	0
136	187	0	3	Israel	30	594	2003	2018	6	0	1	999	na	university	1	NA	NA	non-class	intermediate	NA	0	0	0	1
136	374	1	3	Israel	17	168	2006	2018	5	0	1	2	nonProfit	university	8	NA	f	non-class	intermediate	NA	0	1	0	0
136	402	0	3	Israel	1	4	2013	2013	3	0	1	4	mixed	university	4	NA	m	non-class	intermediate	NA	0	1	1	0
137	379	1	3	China	1	3	2013	2013	7	0	1	1	government	university	0	2	f	cash	german-developmental	1	0	1	0	0
137	678	0	3	China	9	224	2010	2017	12	2	3	1	government	university	4	55	f	cash	german-developmental	3	0	1	0	0
137	748	0	3	China	6	114	2014	2015	14	0	1	999	na	university	4	55	m	cash	german-developmental	3	0	1	0	1
138	28	0	2	USA	1	13	2013	2013	5	0	1	1	government	university	1	NA	m	career	anglo-regulatory	NA	0	1	1	0
138	380	1	2	USA	10	52	2012	2017	4	0	1	1	government	pharma	3	NA	m	career	anglo-regulatory	NA	0	1	0	1
138	779	0	2	USA	90	944	2006	2018	5	2	2	4	mixed	university	1	NA	m	career	anglo-regulatory	NA	0	1	1	1
139	29	0	3	USA	1	11	2013	2013	7	0	1	4	mixed	hospital	NA	NA	m	career	anglo-regulatory	NA	0	1	0	0
139	337	0	3	USA	117	4086	1981	2018	2	0	1	4	mixed	hospital	5	NA	m	career	anglo-regulatory	NA	1	1	1	0
139	384	1	3	USA	131	2971	2000	2018	7	0	1	4	mixed	university	7	NA	f	career	anglo-regulatory	NA	0	1	0	0
140	389	1	3	China	1	9	2013	2013	5	0	1	1	government	university	6	74	m	cash	german-developmental	3	0	1	1	0
140	539	0	3	China	1	13	2014	2014	8	0	1	1	government	university	3	46	NA	cash	german-developmental	3	0	1	0	0
140	724	0	3	China	12	182	2011	2018	7	0	1	1	government	university	8	147	m	cash	german-developmental	3	0	0	0	1
141	403	1	2	Taiwan	1	5	2013	2013	7	0	1	1	government	university	1	NA	f	non-class	intermediate	NA	0	1	0	0
141	786	0	2	Taiwan	57	730	2001	2018	6	0	1	4	mixed	university	6	NA	m	non-class	intermediate	NA	0	0	1	0
141	828	0	2	Taiwan	1	12	2014	2014	7	0	1	1	government	university	7	NA	f	non-class	intermediate	NA	0	1	0	0
142	404	1	2	China	1	8	2013	2013	13	0	1	1	government	pharma	NA	NA	f	cash	german-developmental	3	0	1	1	0
142	514	0	2	China	16	208	2011	2018	5	2	2	1	government	university	6	77	m	cash	german-developmental	3	0	1	0	0
142	515	0	2	China	1	18	2014	2014	5	0	1	1	government	university	1	3	m	cash	german-developmental	1	0	1	0	0
143	163	0	2	China	1	33	2013	2013	9	2	2	1	government	university	1	5	f	cash	german-developmental	1	0	1	0	0
143	398	0	2	China	1	6	2013	2013	8	0	1	1	government	university	1	17	f	cash	german-developmental	1	0	1	0	0
143	411	1	2	China	1	17	2013	2013	8	0	1	4	mixed	university	2	8	m	cash	german-developmental	1	0	0	1	0
144	413	1	3	China	21	130	2011	2018	3	0	1	999	na	pharma	8	NA	m	cash	german-developmental	3	0	1	1	0
144	529	0	3	China	1	4	2014	2014	9	0	1	1	government	university	6	56	f	cash	german-developmental	2	0	1	0	1
144	633	0	3	China	1	3	2014	2014	7	0	1	1	government	university	3	21	f	cash	german-developmental	1	0	1	0	1
145	223	0	3	China	20	469	2006	2017	6	0	1	1	government	university	6	52	f	cash	german-developmental	2	0	1	0	0
145	417	1	3	China	48	472	2004	2018	13	0	1	1	government	pharma	8	NA	m	cash	german-developmental	3	0	1	0	0
145	775	0	3	China	23	290	2011	2017	6	0	1	1	government	university	4	52	m	cash	german-developmental	3	0	1	0	0
146	73	0	2	Spain	20	337	2002	2017	6	0	1	1	government	university	8	NA	f	career	non-class	NA	0	0	0	0
146	418	1	2	Spain	25	522	2003	2017	11	0	1	4	mixed	pharma	NA	NA	f	career	non-class	NA	0	1	0	1
146	449	0	2	Spain	8	48	2004	2016	3	0	1	2	nonProfit	university	8	NA	f	career	non-class	NA	0	1	0	0
147	185	0	2	USA	2	50	2012	2013	14	2	2	4	mixed	university	7	NA	m	career	anglo-regulatory	NA	0	1	0	0
147	422	1	2	USA	36	537	2007	2016	4	0	1	2	nonProfit	university	0	NA	m	career	anglo-regulatory	NA	0	1	0	0
147	460	0	2	USA	10	653	2008	2016	8	2	2	4	mixed	pharma	NA	NA	m	career	anglo-regulatory	NA	0	1	0	1
148	296	0	3	Scotland	6	113	2007	2015	10	1	2	4	mixed	university	1	NA	f	institutional	anglo-regulatory	NA	0	1	1	0
148	423	1	3	Scotland	6	34	2013	2014	3	0	1	1	government	university	1	NA	m	institutional	anglo-regulatory	NA	0	0	1	0
148	487	0	3	Scotland	7	55	2011	2015	8	1	2	1	government	university	0	NA	m	institutional	anglo-regulatory	NA	0	1	0	0
149	93	0	2	China	1	15	2013	2013	11	0	1	1	government	university	1	5	m	cash	german-developmental	1	0	1	0	0
149	304	0	2	China	85	1162	2000	2018	11	0	1	1	government	hospital	8	250	m	cash	german-developmental	3	0	1	0	0
149	426	1	2	China	7	31	2006	2017	8	2	2	1	government	university	3	23	m	cash	german-developmental	1	0	1	1	0
150	33	0	2	Canada	25	1307	2007	2017	15	2	4	4	mixed	hospital	1	NA	m	non-class	non-class	NA	0	1	0	0
150	255	0	2	Canada	20	43	2013	2017	7	1	2	1	government	university	0	NA	m	non-class	non-class	NA	0	0	1	0
150	427	1	2	Canada	14	145	2004	2015	7	0	1	1	government	university	6	NA	m	non-class	non-class	NA	0	0	1	0
151	432	1	2	China	30	285	2009	2018	10	2	2	4	mixed	university	1	5	m	cash	german-developmental	1	0	1	0	0
151	455	0	2	China	1	25	2014	2014	11	0	1	1	government	university	6	74	f	cash	german-developmental	3	0	1	0	0
151	868	0	2	China	15	24	2014	2018	9	0	1	1	government	university	3	46	m	cash	german-developmental	3	0	1	0	0
152	179	0	2	China	1	5	2013	2013	6	2	2	1	government	university	5	48	f	cash	german-developmental	2	0	1	0	0
152	320	0	2	China	1	4	2013	2013	5	0	1	1	government	university	2	12	m	cash	german-developmental	1	0	1	0	0
152	437	1	2	China	3	41	2013	2014	7	0	1	4	mixed	university	4	40	m	cash	german-developmental	1	0	1	0	0
153	19	0	2	China	15	193	2005	2017	9	0	1	1	government	university	1	3	m	cash	german-developmental	1	0	0	0	1
153	439	1	2	China	1	19	2013	2013	11	0	1	1	government	university	7	146	m	cash	german-developmental	2	0	1	0	0
153	839	0	2	China	1	13	2014	2014	6	0	1	1	government	university	1	5	m	cash	german-developmental	1	0	0	1	0
154	153	0	2	Argentina	4	56	2008	2013	6	2	2	4	mixed	pharma	NA	NA	m	non-class	non-class	NA	0	1	1	0
154	440	1	2	Argentina	5	19	2013	2017	7	0	1	1	government	university	2	NA	m	non-class	non-class	NA	0	1	0	0
154	811	0	2	Argentina	14	294	2004	2014	4	0	1	4	mixed	university	2	NA	f	non-class	non-class	NA	0	0	0	0
155	256	0	3	Scotland	100	5021	1993	2018	11	2	2	4	mixed	university	2	NA	f	institutional	anglo-regulatory	NA	0	1	1	1
155	405	0	3	Scotland	35	813	2002	2017	7	0	1	4	mixed	university	0	NA	f	institutional	anglo-regulatory	NA	0	1	0	0
155	443	1	3	Scotland	32	371	2012	2017	12	2	3	2	nonProfit	university	0	NA	m	institutional	anglo-regulatory	NA	0	1	0	0
156	385	0	2	USA	18	316	2005	2017	2	0	1	4	mixed	university	8	NA	m	career	anglo-regulatory	NA	0	1	0	0
156	416	0	2	USA	10	91	1999	2017	3	0	1	4	mixed	university	4	NA	f	career	anglo-regulatory	NA	0	1	0	1
156	445	1	2	USA	1	22	2014	2014	4	0	1	1	government	university	8	NA	f	career	anglo-regulatory	NA	0	1	0	0
157	331	0	3	Belgium	55	506	2004	2018	8	2	2	4	mixed	university	2	NA	f	institutional	non-class	NA	0	1	0	0
157	438	0	3	Belgium	1	22	2013	2013	4	0	1	1	government	university	3	NA	m	institutional	non-class	NA	0	1	0	0
157	447	1	3	Belgium	5	84	2009	2014	4	0	1	4	mixed	university	0	NA	f	institutional	non-class	NA	0	1	0	0
158	74	0	3	India	1	13	2013	2013	2	0	1	1	government	university	8	NA	m	non-class	non-class	NA	0	1	0	0
158	448	1	3	India	4	27	2014	2017	3	0	1	1	government	pharma	NA	NA	m	non-class	non-class	NA	0	1	0	0
158	570	0	3	India	5	31	2012	2016	8	0	1	1	government	pharma	NA	NA	f	non-class	non-class	NA	0	1	0	0
159	26	0	1	China	1	22	2013	2013	9	0	1	1	government	university	5	100	m	cash	german-developmental	3	0	0	0	0
159	257	0	1	China	30	366	2001	2017	9	0	1	1	government	university	4	55	m	cash	german-developmental	3	0	1	0	0
159	454	1	1	China	9	25	2012	2015	4	0	1	1	government	university	3	24	m	cash	german-developmental	1	0	1	1	0
160	456	1	1	USA	1	3	2014	2014	4	0	1	1	government	pharma	NA	NA	m	career	anglo-regulatory	NA	0	1	1	0
160	504	0	1	USA	1	2	2014	2014	4	2	2	4	mixed	university	0	NA	f	career	anglo-regulatory	NA	0	1	1	1
160	538	0	1	USA	8	68	2012	2017	5	0	1	1	government	university	0	NA	m	career	anglo-regulatory	NA	0	1	0	0
161	141	0	2	China	16	168	2010	2018	7	0	1	1	government	university	8	364	m	cash	german-developmental	3	0	1	0	0
161	231	0	2	China	1	10	2013	2013	9	0	1	1	government	university	0	2	m	cash	german-developmental	1	0	1	0	0
161	458	1	2	China	10	176	2013	2015	7	2	2	1	government	university	7	96	m	cash	german-developmental	3	0	1	0	0
162	358	0	1	India	4	12	2009	2013	2	0	1	4	mixed	university	8	NA	f	non-class	non-class	NA	0	1	0	0
162	465	1	1	India	4	18	2014	2016	2	0	1	1	government	pharma	NA	NA	m	non-class	non-class	NA	0	1	0	1
162	788	0	1	India	1	20	2014	2014	3	0	1	1	government	pharma	NA	NA	m	non-class	non-class	NA	0	1	0	0
163	467	1	2	China	9	82	2013	2018	10	0	1	4	mixed	pharma	6	117	f	cash	german-developmental	3	0	1	0	0
163	630	0	2	China	1	8	2014	2014	13	0	1	999	na	university	3	11	f	cash	german-developmental	1	0	0	0	1
163	682	0	2	China	1	1	2014	2014	4	0	1	999	na	university	6	74	f	cash	german-developmental	3	0	0	1	0
164	431	0	1	South Korea	7	107	2012	2016	12	0	1	1	government	university	1	NA	f	cash	german-developmental	NA	0	1	0	0
164	471	1	1	South Korea	7	52	2011	2017	8	0	1	1	government	university	5	NA	m	cash	german-developmental	NA	0	1	0	0
164	482	0	1	South Korea	1	18	2014	2014	8	0	1	1	government	university	1	NA	m	cash	german-developmental	NA	0	1	0	0
165	476	1	2	Canada	7	96	2010	2017	5	0	1	1	government	university	8	NA	f	non-class	non-class	NA	0	1	0	0
165	687	0	2	Canada	15	186	2005	2015	11	0	1	4	mixed	university	3	NA	m	non-class	non-class	NA	0	1	1	0
165	799	0	2	Canada	9	96	2010	2015	6	2	2	1	government	university	1	NA	f	non-class	non-class	NA	0	1	0	0
166	200	0	2	USA	39	1127	1993	2016	4	0	1	1	government	pharma	NA	NA	f	career	anglo-regulatory	NA	0	1	0	0
166	477	1	2	USA	7	127	2011	2015	9	0	1	4	mixed	university	1	NA	m	career	anglo-regulatory	NA	0	1	0	0
166	771	0	2	USA	43	965	1995	2016	4	0	1	1	government	pharma	0	NA	f	career	anglo-regulatory	NA	0	1	0	0
167	160	0	2	Canada	1	8	2013	2013	5	0	1	4	mixed	university	0	NA	m	non-class	non-class	NA	0	1	0	0
167	480	1	2	Canada	11	55	2010	2015	4	0	1	1	government	university	1	NA	f	non-class	non-class	NA	0	1	0	0
167	745	0	2	Canada	1	9	2014	2014	3	0	1	4	mixed	university	3	NA	f	non-class	non-class	NA	0	1	0	0
168	492	1	2	China	5	48	2014	2015	9	0	1	1	government	university	1	4	m	cash	german-developmental	1	0	1	0	0
168	615	0	2	China	1	4	2014	2014	16	0	1	1	government	university	1	9	f	cash	german-developmental	1	0	1	0	0
168	679	0	2	China	1	23	2014	2014	8	0	1	1	government	university	1	4	f	cash	german-developmental	1	0	1	0	1
169	436	0	1	China	1	9	2013	2013	4	0	1	999	na	university	8	179	m	cash	german-developmental	3	0	1	0	0
169	496	1	1	China	1	14	2014	2014	8	0	1	1	government	university	3	21	f	cash	german-developmental	1	0	1	0	0
169	755	0	1	China	1	9	2014	2014	6	0	1	1	government	university	7	142	m	cash	german-developmental	2	0	1	0	0
170	499	1	1	France	14	372	2005	2017	11	1	3	1	government	university	8	NA	m	non-class	non-class	NA	0	1	1	0
170	518	0	1	France	4	89	2011	2014	6	0	1	1	government	pharma	NA	NA	f	non-class	non-class	NA	0	0	1	0
170	662	0	1	France	3	11	2010	2014	5	0	1	3	university	university	7	NA	f	non-class	non-class	NA	0	1	0	0
171	143	0	2	Taiwan	1	34	2013	2013	9	0	1	1	government	pharma	NA	NA	m	non-class	intermediate	NA	0	1	0	0
171	147	0	2	Taiwan	3	7	2013	2016	6	0	1	1	government	university	8	NA	f	non-class	intermediate	NA	0	1	0	0
171	506	1	2	Taiwan	57	607	2004	2017	8	1	2	1	government	university	7	NA	f	non-class	intermediate	NA	0	0	0	0
172	509	1	1	China	1	35	2014	2014	8	0	1	2	nonProfit	university	6	65	m	cash	german-developmental	3	0	1	0	0
172	672	0	1	China	23	272	2011	2017	6	0	1	1	government	university	3	31	m	cash	german-developmental	1	0	1	0	0
172	826	0	1	China	1	9	2014	2014	7	0	1	1	government	university	7	152	m	cash	german-developmental	2	0	1	0	0
173	510	1	2	China	20	134	2014	2017	17	0	1	1	government	university	7	129	m	cash	german-developmental	3	0	1	0	0
173	579	0	2	China	1	11	2014	2014	9	2	2	1	government	university	1	4	f	cash	german-developmental	1	0	1	0	0
173	584	0	2	China	1	9	2014	2014	6	0	1	1	government	university	5	100	f	cash	german-developmental	3	0	0	1	1
174	5	0	2	England	3	10	2010	2013	8	2	3	4	mixed	pharma	NA	NA	f	institutional	anglo-regulatory	NA	1	0	0	1
174	512	1	2	England	5	81	2006	2014	4	0	1	1	government	university	3	NA	m	institutional	anglo-regulatory	NA	0	1	0	0
174	817	0	2	England	11	84	2012	2017	16	2	3	4	mixed	university	1	NA	m	institutional	anglo-regulatory	NA	0	0	1	1
175	516	1	2	China	1	8	2014	2014	10	0	1	1	government	university	6	77	f	cash	german-developmental	3	0	1	1	0
175	608	0	2	China	1	7	2014	2014	5	2	2	1	government	hospital	8	337	NA	cash	german-developmental	3	0	1	0	0
175	759	0	2	China	1	8	2014	2014	8	0	1	999	na	university	7	152	f	cash	german-developmental	2	0	1	1	0
176	342	0	1	USA	18	645	2009	2018	5	0	1	4	mixed	university	0	NA	m	career	anglo-regulatory	NA	1	1	0	0
176	520	1	1	USA	7	66	2014	2015	12	0	1	3	university	university	8	NA	m	career	anglo-regulatory	NA	0	1	0	0
176	521	0	1	USA	8	75	2011	2018	8	0	1	1	government	university	3	NA	f	career	anglo-regulatory	NA	0	1	0	0
177	1	0	3	Spain	9	48	2012	2017	7	0	1	4	mixed	university	8	NA	m	career	non-class	NA	0	1	0	0
177	524	1	3	Spain	136	2781	1989	2017	6	2	2	1	government	university	2	NA	f	career	non-class	NA	0	1	0	0
177	547	0	3	Spain	45	524	1995	2017	7	0	1	4	mixed	university	8	NA	m	career	non-class	NA	0	1	1	0
178	133	0	2	Spain	99	2728	1998	2018	7	0	1	1	government	university	2	NA	f	career	non-class	NA	0	0	1	1
178	253	0	2	Spain	13	162	2010	2017	4	0	1	4	mixed	university	6	NA	m	career	non-class	NA	0	1	0	1
178	525	1	2	Spain	12	311	2008	2017	5	0	1	4	mixed	university	8	NA	f	career	non-class	NA	0	1	0	0
179	164	0	1	USA	4	84	2007	2013	3	0	1	1	government	university	0	NA	f	career	anglo-regulatory	NA	0	1	0	0
179	463	0	1	USA	29	2095	2002	2016	5	2	2	4	mixed	university	0	NA	NA	career	anglo-regulatory	NA	0	1	0	0
179	526	1	1	USA	64	400	2002	2018	2	2	3	1	government	university	8	NA	m	career	anglo-regulatory	NA	0	1	0	0
180	105	0	3	Taiwan	1	12	2013	2013	8	0	1	1	government	university	5	NA	NA	non-class	intermediate	NA	0	1	0	0
180	186	0	3	Taiwan	4	16	2012	2015	11	0	1	1	government	university	1	NA	m	non-class	intermediate	NA	0	1	0	0
180	527	1	3	Taiwan	59	535	2007	2018	4	0	1	1	government	university	6	NA	m	non-class	intermediate	NA	0	1	0	0
181	154	0	3	China	24	615	2008	2016	8	0	1	1	government	university	4	55	f	cash	german-developmental	3	0	1	0	0
181	523	0	3	China	16	215	2010	2016	9	0	1	4	mixed	university	3	11	NA	cash	german-developmental	1	0	1	0	0
181	530	1	3	China	29	352	2005	2017	8	0	1	1	government	university	7	96	f	cash	german-developmental	3	0	1	0	0
182	522	0	1	Germany	8	124	2008	2014	8	0	1	4	mixed	university	2	NA	m	career	intermediate	NA	0	1	0	0
182	532	1	1	Germany	2	4	2014	2014	6	1	2	4	mixed	university	2	NA	NA	career	intermediate	NA	0	1	0	1
182	665	0	1	Germany	18	421	2011	2017	7	0	1	2	nonProfit	university	5	NA	NA	career	intermediate	NA	0	1	0	0
183	230	0	2	China	2	51	2011	2013	10	0	1	1	government	university	1	4	f	cash	german-developmental	1	0	1	0	0
183	534	1	2	China	10	102	2013	2016	8	2	2	1	government	university	2	27	m	cash	german-developmental	2	0	1	1	1
183	713	0	2	China	2	18	2014	2014	5	0	1	1	government	university	6	65	m	cash	german-developmental	3	0	0	1	1
184	537	1	3	China	9	47	2013	2017	14	0	1	1	government	university	8	265	f	cash	german-developmental	3	0	0	1	0
184	600	0	3	China	1	9	2014	2014	6	0	1	1	government	university	3	46	f	cash	german-developmental	3	0	1	0	0
184	865	0	3	China	1	16	2014	2014	9	0	1	4	mixed	university	1	9	NA	cash	german-developmental	1	0	1	0	0
185	10	0	3	China	1	13	2013	2013	4	0	1	1	government	university	4	52	m	cash	german-developmental	3	0	1	0	0
185	540	1	3	China	25	168	2011	2017	11	2	2	1	government	university	3	57	m	cash	german-developmental	1	0	1	0	0
185	568	0	3	China	4	10	2013	2015	11	0	1	1	government	university	1	4	m	cash	german-developmental	3	0	1	0	0
186	270	0	2	China	3	74	2012	2013	4	0	1	1	government	university	3	24	m	cash	german-developmental	1	0	1	0	0
186	544	1	2	China	16	227	2004	2018	6	0	1	1	government	hospital	8	150	m	cash	german-developmental	3	0	1	0	0
186	834	0	2	China	1	4	2014	2014	7	0	1	1	government	university	8	179	m	cash	german-developmental	3	0	1	0	1
187	169	0	1	Germany	6	134	2007	2013	7	0	1	4	mixed	university	1	NA	f	career	intermediate	NA	0	1	0	0
187	353	0	1	Germany	6	57	2012	2015	5	0	1	1	government	university	1	NA	f	career	intermediate	NA	0	1	0	0
187	548	1	1	Germany	27	939	2001	2017	15	0	1	4	mixed	university	5	NA	m	career	intermediate	NA	0	1	0	0
188	396	0	3	USA	80	1039	1994	2017	7	0	1	3	university	university	8	NA	m	career	anglo-regulatory	NA	0	1	0	0
188	554	1	3	USA	1	1	2014	2014	4	0	1	1	government	pharma	3	NA	m	career	anglo-regulatory	NA	0	1	0	0
188	668	0	3	USA	31	286	2007	2017	6	0	1	1	government	pharma	0	NA	m	career	anglo-regulatory	NA	0	0	0	1
189	221	0	2	China	3	45	2013	2014	6	2	2	1	government	university	1	5	f	cash	german-developmental	1	0	1	0	0
189	555	1	2	China	2	14	2011	2014	9	2	2	1	government	university	3	21	m	cash	german-developmental	1	0	1	0	0
189	804	0	2	China	1	6	2014	2014	10	2	2	1	government	university	4	55	m	cash	german-developmental	3	0	1	0	1
190	246	0	2	Taiwan	155	2433	1991	2018	4	0	1	1	government	hospital	3	NA	m	non-class	intermediate	NA	0	1	0	0
190	558	1	2	Taiwan	38	554	2006	2017	9	0	1	4	mixed	university	4	NA	m	non-class	intermediate	NA	0	1	0	0
190	864	0	2	Taiwan	1	6	2014	2014	5	0	1	1	government	university	8	NA	m	non-class	intermediate	NA	0	1	0	0
191	372	0	1	England	216	6015	1991	2018	11	0	1	4	mixed	university	0	NA	m	institutional	anglo-regulatory	NA	0	1	0	0
191	561	1	1	England	33	617	2009	2018	3	0	1	1	government	university	0	NA	m	institutional	anglo-regulatory	NA	0	0	1	1
191	629	0	1	England	14	111	2009	2017	7	2	2	4	mixed	pharma	8	NA	f	institutional	anglo-regulatory	NA	0	1	0	0
192	66	0	1	China	28	350	2008	2018	8	0	1	1	government	university	7	152	m	cash	german-developmental	2	0	1	0	0
192	69	0	1	China	1	8	2013	2013	4	0	1	4	mixed	university	7	100	m	cash	german-developmental	3	0	1	0	0
192	564	1	1	China	1	39	2014	2014	6	0	1	3	university	university	1	9	m	cash	german-developmental	1	0	1	0	0
193	373	0	2	India	34	575	2005	2017	9	0	1	4	mixed	pharma	3	NA	f	non-class	non-class	NA	0	1	0	0
193	567	1	2	India	5	84	2012	2014	2	0	1	4	mixed	university	7	NA	m	non-class	non-class	NA	0	1	0	0
193	846	0	2	India	4	68	2013	2016	7	0	1	4	mixed	university	6	NA	m	non-class	non-class	NA	0	1	0	0
194	368	0	2	China	48	523	2005	2018	3	0	1	1	government	university	6	74	f	cash	german-developmental	3	0	1	0	1
194	569	1	2	China	41	594	1996	2017	14	0	1	1	government	university	3	24	m	cash	german-developmental	1	0	0	1	0
194	873	0	2	China	1	4	2014	2014	8	2	2	4	mixed	university	4	63	m	cash	german-developmental	2	1	1	0	0
195	307	0	1	China	3	34	2009	2013	9	0	1	999	na	university	3	11	m	cash	german-developmental	1	0	1	0	0
195	566	0	1	China	5	25	2013	2017	8	0	1	1	government	university	2	8	f	cash	german-developmental	1	0	1	0	0
195	571	1	1	China	1	7	2014	2014	6	0	1	1	government	university	5	147	f	cash	german-developmental	2	0	1	0	0
196	239	0	3	Italy	34	633	2003	2017	9	0	1	4	mixed	university	3	NA	f	institutional	non-class	NA	0	1	1	1
196	388	0	3	Italy	34	248	2009	2018	12	2	2	2	nonProfit	university	4	NA	f	institutional	non-class	NA	0	1	1	1
196	572	1	3	Italy	4	27	2011	2017	4	0	1	4	mixed	pharma	4	NA	f	institutional	non-class	NA	0	1	1	0
197	13	0	2	China	1	36	2013	2013	8	2	2	4	mixed	hospital	NA	NA	m	cash	german-developmental	3	0	1	0	0
197	574	1	2	China	17	170	2009	2017	8	2	2	1	government	university	8	364	NA	cash	german-developmental	3	0	1	0	1
197	798	0	2	China	1	9	2014	2014	7	0	1	1	government	hospital	NA	NA	m	cash	german-developmental	3	0	0	0	0
198	576	1	2	China	4	24	2012	2015	15	2	2	1	government	university	3	18	m	cash	german-developmental	1	0	1	0	0
198	577	0	2	China	14	73	2012	2018	10	2	2	1	government	university	1	9	f	cash	german-developmental	1	0	1	1	0
198	654	0	2	China	7	162	2013	2015	11	0	1	1	government	university	6	80	f	cash	german-developmental	3	0	1	0	0
199	383	0	3	China	1	12	2013	2013	11	0	1	1	government	university	1	4	m	cash	german-developmental	1	0	0	1	1
199	495	0	3	China	7	48	2004	2014	9	0	1	1	government	pharma	NA	NA	m	cash	german-developmental	3	0	1	0	0
199	578	1	3	China	9	42	2012	2017	3	0	1	1	government	university	8	287	f	cash	german-developmental	3	0	1	0	0
200	101	0	1	China	1	9	2013	2013	11	2	2	1	government	university	3	26	f	cash	german-developmental	1	0	1	0	0
200	582	1	1	China	6	92	2011	2017	7	0	1	1	government	university	6	65	m	cash	german-developmental	3	0	1	0	1
200	800	0	1	China	8	268	2011	2014	8	0	1	1	government	university	6	65	f	cash	german-developmental	3	0	1	0	0
201	192	0	2	China	2	23	2012	2013	12	2	2	1	government	university	3	57	m	cash	german-developmental	1	0	1	0	0
201	308	0	2	China	36	1160	2000	2017	9	0	1	999	na	university	1	9	m	cash	german-developmental	1	0	1	0	0
201	585	1	2	China	10	42	2014	2018	4	0	1	1	government	university	2	13	f	cash	german-developmental	1	0	0	0	0
202	27	0	2	Italy	27	938	1993	2017	5	0	1	1	government	university	2	NA	f	institutional	non-class	NA	0	1	0	0
202	586	1	2	Italy	3	122	2004	2014	11	2	4	4	mixed	pharma	NA	NA	f	institutional	non-class	NA	0	1	0	0
202	808	0	2	Italy	4	14	2012	2017	7	0	1	1	government	university	2	NA	f	institutional	non-class	NA	0	1	0	0
203	167	0	2	China	1	16	2013	2013	8	0	1	1	government	university	2	7	m	cash	german-developmental	1	0	1	0	0
203	410	0	2	China	4	59	2005	2013	6	0	1	1	government	university	3	26	f	cash	german-developmental	1	0	1	0	0
203	587	1	2	China	15	148	2012	2018	13	2	2	4	mixed	university	3	23	m	cash	german-developmental	1	0	1	0	0
204	291	0	3	USA	2	26	2013	2013	2	0	1	4	mixed	university	1	NA	f	career	anglo-regulatory	NA	0	1	0	0
204	435	0	3	USA	22	718	2000	2018	8	0	1	1	government	university	0	NA	f	career	anglo-regulatory	NA	0	1	0	0
204	589	1	3	USA	1	24	2014	2014	11	2	3	1	government	university	1	NA	m	career	anglo-regulatory	NA	0	0	0	0
205	386	0	2	Japan	7	227	2005	2013	4	0	1	1	government	university	7	NA	m	non-class	german-developmental	NA	0	1	0	0
205	593	1	2	Japan	21	67	2011	2017	12	0	1	4	mixed	university	8	NA	m	non-class	german-developmental	NA	0	1	1	0
205	647	0	2	Japan	328	20733	1983	2018	15	2	3	1	government	university	0	NA	m	non-class	german-developmental	NA	0	1	0	0
206	205	0	2	India	2	9	2013	2015	3	0	1	1	government	pharma	NA	NA	m	non-class	non-class	NA	0	1	1	1
206	284	0	2	India	5	19	2012	2017	6	0	1	1	government	pharma	NA	NA	f	non-class	non-class	NA	0	1	1	0
206	596	1	2	India	21	229	2012	2018	3	0	1	1	government	pharma	NA	NA	m	non-class	non-class	NA	0	1	0	0
207	274	0	2	South Korea	1	10	2013	2013	8	0	1	1	government	university	1	NA	m	cash	german-developmental	NA	0	1	0	0
207	433	0	2	South Korea	8	84	2010	2016	9	0	1	4	mixed	pharma	2	NA	f	cash	german-developmental	NA	0	1	0	0
207	597	1	2	South Korea	1	33	2014	2014	10	2	2	1	government	university	7	NA	m	cash	german-developmental	NA	0	1	0	0
208	599	1	3	France	8	35	2012	2015	7	0	1	4	mixed	university	8	NA	f	non-class	non-class	NA	0	1	0	0
208	605	0	3	France	7	104	2004	2017	5	0	1	1	government	pharma	1	NA	f	non-class	non-class	NA	0	1	0	0
208	663	0	3	France	9	271	2007	2014	2	0	1	999	na	pharma	NA	NA	m	non-class	non-class	NA	0	1	0	0
209	306	0	2	China	1	2	2013	2013	3	0	1	m/a	na	pharma	1	10	NA	cash	german-developmental	1	0	1	0	0
209	327	0	2	China	25	258	2007	2018	3	0	1	1	government	pharma	NA	NA	NA	cash	german-developmental	3	0	1	0	1
209	601	1	2	China	1	4	2014	2014	5	0	1	1	government	university	8	126	m	cash	german-developmental	3	0	1	0	0
210	604	1	2	China	1	11	2014	2014	8	0	1	1	government	hospital	8	150	m	cash	german-developmental	3	0	1	0	0
210	611	0	2	China	18	57	2009	2016	9	0	1	1	government	pharma	4	52	f	cash	german-developmental	3	0	1	1	0
210	657	0	2	China	6	30	2014	2016	11	2	2	1	government	university	1	3	NA	cash	german-developmental	1	0	1	0	0
211	168	0	1	China	7	71	2012	2016	6	0	1	1	government	university	7	152	NA	cash	german-developmental	2	0	1	1	0
211	394	0	1	China	4	18	2007	2017	8	2	2	4	mixed	university	1	3	m	cash	german-developmental	1	0	0	0	0
211	618	1	1	China	49	494	2009	2018	8	0	1	1	government	university	7	146	f	cash	german-developmental	2	0	1	0	0
212	207	0	1	China	1	12	2013	2013	5	2	2	1	government	university	5	86	f	cash	german-developmental	1	0	1	1	0
212	541	0	1	China	12	73	2009	2017	11	2	2	1	government	university	4	52	f	cash	german-developmental	3	0	1	0	1
212	620	1	1	China	1	24	2014	2014	10	0	1	1	government	university	6	77	f	cash	german-developmental	3	0	1	0	0
213	107	0	1	China	10	200	2011	2013	11	0	1	1	government	university	4	55	NA	cash	german-developmental	3	0	1	0	0
213	315	0	1	China	9	68	2008	2014	9	2	2	1	government	university	1	3	f	cash	german-developmental	1	0	1	1	1
213	623	1	1	China	1	4	2014	2014	8	0	1	1	government	university	1	9	m	cash	german-developmental	1	0	1	0	0
214	41	0	1	India	22	317	2009	2017	4	2	2	1	government	university	8	NA	m	non-class	non-class	NA	0	1	0	0
214	624	1	1	India	1	8	2014	2014	11	0	1	1	government	pharma	7	NA	m	non-class	non-class	NA	0	1	0	0
214	727	0	1	India	3	14	2013	2017	2	0	1	1	government	university	8	NA	f	non-class	non-class	NA	0	1	0	0
215	497	0	2	China	4	31	2013	2017	9	0	1	1	government	university	6	132	m	cash	german-developmental	3	0	1	0	0
215	625	1	2	China	1	5	2014	2014	8	0	1	1	government	university	2	8	f	cash	german-developmental	1	0	0	1	0
215	794	0	2	China	23	123	2008	2018	12	0	1	1	government	university	8	250	NA	cash	german-developmental	3	0	1	0	0
216	338	0	2	Taiwan	196	2275	1992	2017	7	0	1	1	government	university	1	NA	m	non-class	intermediate	NA	0	1	0	0
216	387	0	2	Taiwan	51	585	2001	2018	10	0	1	1	government	university	1	NA	m	non-class	intermediate	NA	0	1	0	0
216	626	1	2	Taiwan	1	7	2014	2014	7	0	1	4	mixed	university	1	NA	f	non-class	intermediate	NA	0	1	0	0
217	610	0	1	USA	1	8	2014	2014	3	0	1	1	government	university	0	NA	f	career	anglo-regulatory	NA	0	1	0	0
217	628	1	1	USA	28	241	2012	2017	7	0	1	1	government	university	0	NA	m	career	anglo-regulatory	NA	0	1	0	0
217	791	0	1	USA	22	2077	1996	2016	7	0	1	4	mixed	university	0	NA	m	career	anglo-regulatory	NA	0	1	0	0
218	83	0	1	Germany	4	102	2013	2013	6	0	1	2	nonProfit	pharma	NA	NA	f	career	intermediate	NA	0	1	0	0
218	603	0	1	Germany	150	1231	2003	2018	6	0	1	999	na	university	2	NA	m	career	intermediate	NA	0	1	0	0
218	632	1	1	Germany	3	15	2014	2016	11	0	1	999	na	university	1	NA	f	career	intermediate	NA	0	1	0	0
219	408	0	2	England	15	486	2005	2016	8	0	1	4	mixed	pharma	0	NA	m	institutional	anglo-regulatory	NA	0	1	0	0
219	550	0	2	England	11	44	2012	2017	7	2	2	2	nonProfit	university	1	NA	NA	institutional	anglo-regulatory	NA	0	0	0	0
219	634	1	2	England	6	23	2012	2015	5	0	1	4	mixed	university	5	NA	f	institutional	anglo-regulatory	NA	0	1	0	0
220	636	1	3	China	1	12	2014	2014	7	0	1	1	government	university	2	33	f	cash	german-developmental	1	0	1	0	0
220	836	0	3	China	1	17	2014	2014	10	0	1	4	mixed	university	3	24	m	cash	german-developmental	1	0	1	1	1
220	878	0	3	China	20	539	2012	2016	13	0	1	1	government	university	2	7	f	cash	german-developmental	1	0	1	0	0
221	127	0	2	China	3	32	2013	2015	4	0	1	1	government	university	4	55	m	cash	german-developmental	3	0	1	1	0
221	640	1	2	China	9	150	2010	2017	5	0	1	1	government	university	3	31	f	cash	german-developmental	1	0	0	0	1
221	875	0	2	China	2	18	2013	2014	8	0	1	1	government	university	7	129	f	cash	german-developmental	3	0	0	0	0
222	68	0	2	China	1	20	2013	2013	13	2	2	1	government	university	4	55	f	cash	german-developmental	3	0	1	0	0
222	545	0	2	China	1	32	2014	2014	11	0	1	4	mixed	university	8	199	m	cash	german-developmental	2	0	0	1	0
222	642	1	2	China	1	7	2014	2014	10	2	2	1	government	university	1	9	f	cash	german-developmental	1	0	1	0	1
223	473	0	2	South Korea	1	9	2014	2014	14	0	1	1	government	university	8	NA	f	cash	german-developmental	NA	0	1	0	0
223	559	0	2	South Korea	12	219	2011	2016	16	0	1	1	government	university	5	NA	f	cash	german-developmental	NA	0	1	0	0
223	643	1	2	South Korea	13	110	2012	2017	5	0	1	1	government	university	8	NA	NA	cash	german-developmental	NA	0	1	0	0
224	565	0	2	USA	5	13	2012	2018	5	1	2	1	government	university	8	NA	m	career	anglo-regulatory	NA	0	1	0	0
224	645	1	2	USA	7	46	2009	2014	13	0	1	1	government	university	0	NA	f	career	anglo-regulatory	NA	0	1	0	0
224	716	0	2	USA	3	30	2014	2017	7	2	2	4	mixed	university	0	NA	m	career	anglo-regulatory	NA	0	1	0	0
225	648	1	2	China	1	5	2014	2014	6	0	1	1	government	university	6	65	f	cash	german-developmental	3	0	1	0	0
225	749	0	2	China	1	14	2014	2014	9	2	2	1	government	pharma	4	NA	m	cash	german-developmental	3	0	1	0	0
225	831	0	2	China	1	6	2014	2014	10	0	1	1	government	university	7	102	f	cash	german-developmental	2	0	1	0	0
226	294	0	1	USA	8	47	2011	2016	3	0	1	4	mixed	university	5	NA	m	career	anglo-regulatory	NA	0	1	1	0
226	649	1	1	USA	1	12	2014	2014	4	0	1	1	government	university	3	NA	m	career	anglo-regulatory	NA	0	0	0	1
226	659	0	1	USA	5	29	2012	2014	4	0	1	4	mixed	university	0	NA	f	career	anglo-regulatory	NA	0	1	0	0
227	109	0	2	China	1	8	2013	2013	9	0	1	1	government	university	3	46	m	cash	german-developmental	3	0	1	0	0
227	535	0	2	China	1	6	2014	2014	4	0	1	1	government	hospital	3	22	f	cash	german-developmental	3	0	1	0	0
227	650	1	2	China	1	6	2014	2014	3	0	1	1	government	university	4	55	f	cash	german-developmental	3	0	1	1	1
228	174	0	1	Belgium	29	1546	2010	2017	8	0	1	4	mixed	university	0	NA	m	institutional	non-class	NA	0	0	0	0
228	557	0	1	Belgium	2	15	2014	2015	7	0	1	1	government	pharma	0	NA	m	institutional	non-class	NA	0	0	0	0
228	656	1	1	Belgium	10	262	2008	2016	7	0	1	999	na	university	0	NA	f	institutional	non-class	NA	0	1	0	0
229	131	0	2	China	1	25	2013	2013	10	0	1	1	government	university	7	152	f	cash	german-developmental	2	0	1	0	0
229	658	1	2	China	1	22	2014	2014	7	2	2	1	government	university	3	26	m	cash	german-developmental	1	0	0	0	1
229	856	0	2	China	13	96	2012	2018	4	0	1	1	government	university	2	12	f	cash	german-developmental	1	0	1	1	0
230	208	0	1	Greece	5	37	2012	2014	7	1	3	3	university	university	7	NA	f	non-class	non-class	NA	0	1	0	0
230	664	1	1	Greece	6	35	2011	2017	2	0	1	1	government	university	4	NA	m	non-class	non-class	NA	0	1	0	0
230	756	0	1	Greece	22	110	2014	2018	4	0	1	999	na	university	8	NA	f	non-class	non-class	NA	0	1	0	0
231	277	0	1	USA	9	145	2010	2015	7	0	1	4	mixed	university	0	NA	f	career	anglo-regulatory	NA	0	1	0	0
231	666	1	1	USA	9	24	2013	2017	4	0	1	4	mixed	hospital	0	NA	m	career	anglo-regulatory	NA	0	1	0	0
231	862	0	1	USA	11	399	2007	2014	11	2	2	4	mixed	university	1	NA	NA	career	anglo-regulatory	NA	0	1	0	0
232	335	0	3	Japan	12	84	2012	2016	9	0	1	1	government	university	8	NA	m	non-class	german-developmental	NA	0	1	0	0
232	359	0	3	Japan	109	1965	2001	2018	12	0	1	4	mixed	university	1	NA	m	non-class	german-developmental	NA	0	0	0	1
232	669	1	3	Japan	16	359	2007	2017	8	2	3	1	government	university	1	NA	m	non-class	german-developmental	NA	0	1	1	0
233	136	0	2	China	1	13	2013	2013	8	0	1	1	government	pharma	5	21	m	cash	german-developmental	2	0	1	0	0
233	638	0	2	China	22	197	2008	2017	4	0	1	4	mixed	pharma	6	77	f	cash	german-developmental	3	0	1	0	0
233	670	1	2	China	1	27	2014	2014	11	0	1	1	government	university	7	150	m	cash	german-developmental	3	0	1	0	0
234	108	0	2	USA	23	236	2006	2017	5	0	1	1	government	hospital	NA	NA	f	career	anglo-regulatory	NA	0	1	0	0
234	450	0	2	USA	2	52	2014	2014	3	0	1	4	mixed	university	2	NA	f	career	anglo-regulatory	NA	0	1	0	0
234	671	1	2	USA	2	12	2013	2014	3	0	1	1	government	university	1	NA	f	career	anglo-regulatory	NA	0	0	0	0
235	247	0	2	China	1	9	2013	2013	11	0	1	1	government	university	2	8	m	cash	german-developmental	1	0	1	0	0
235	375	0	2	China	6	99	2010	2013	13	0	1	1	government	university	6	52	f	cash	german-developmental	2	0	1	0	0
235	675	1	2	China	1	6	2014	2014	5	0	1	1	government	university	1	9	m	cash	german-developmental	1	0	1	0	0
236	459	0	2	England	14	133	2011	2018	7	0	1	2	nonProfit	university	0	NA	f	institutional	anglo-regulatory	NA	0	1	0	0
236	616	0	2	England	24	143	2008	2018	12	1	2	4	mixed	university	1	NA	f	institutional	anglo-regulatory	NA	0	0	0	1
236	681	1	2	England	14	247	2007	2016	7	2	3	4	mixed	university	0	NA	m	institutional	anglo-regulatory	NA	0	1	0	0
237	392	0	2	China	3	47	2009	2013	7	0	1	1	government	university	0	2	m	cash	german-developmental	1	0	1	1	0
237	607	0	2	China	1	7	2014	2014	9	2	2	1	government	university	6	56	f	cash	german-developmental	2	0	0	1	1
237	683	1	2	China	1	3	2014	2014	9	0	1	999	na	university	7	96	f	cash	german-developmental	3	0	1	0	0
238	39	0	2	Chile	2	10	2013	2016	6	0	1	1	government	university	4	NA	m	non-class	non-class	NA	0	1	0	0
238	619	0	2	Chile	2	25	2013	2014	5	2	2	1	government	university	4	NA	m	non-class	non-class	NA	0	1	0	0
238	690	1	2	Chile	7	14	2014	2018	12	0	1	1	government	university	7	NA	m	non-class	non-class	NA	0	1	0	0
239	38	0	3	USA	4	124	2008	2013	6	0	1	4	mixed	university	0	NA	f	career	anglo-regulatory	NA	0	0	0	0
239	549	0	3	USA	17	188	2009	2016	7	0	1	4	mixed	university	2	NA	f	career	anglo-regulatory	NA	0	1	1	1
239	691	1	3	USA	64	438	2000	2017	5	0	1	1	government	university	0	NA	f	career	anglo-regulatory	NA	0	1	0	0
240	222	0	2	China	1	50	2013	2013	11	0	1	1	government	hospital	3	16	f	cash	german-developmental	3	0	1	0	0
240	697	1	2	China	70	781	2004	2018	14	0	1	1	government	university	2	8	f	cash	german-developmental	1	0	1	0	0
240	874	0	2	China	1	10	2014	2014	5	0	1	999	na	university	2	14	m	cash	german-developmental	1	0	1	1	0
241	646	0	2	China	74	1142	2007	2017	12	0	1	1	government	university	2	12	f	cash	german-developmental	1	0	1	0	0
241	698	1	2	China	1	12	2014	2014	10	0	1	1	government	university	1	9	f	cash	german-developmental	1	0	1	0	0
241	822	0	2	China	4	7	2012	2017	5	2	2	1	government	university	1	9	m	cash	german-developmental	1	0	1	0	0
242	699	1	3	China	1	0	2014	2014	7	0	1	1	government	university	8	199	NA	cash	german-developmental	2	0	1	0	0
242	757	0	3	China	1	39	2014	2014	10	0	1	1	government	university	6	65	m	cash	german-developmental	3	0	1	0	0
242	768	0	3	China	8	14	2014	2018	8	2	2	1	government	university	1	9	f	cash	german-developmental	1	0	1	0	0
243	202	0	2	China	1	19	2013	2013	6	0	1	1	government	university	1	4	m	cash	german-developmental	1	0	1	0	0
243	609	0	2	China	2	9	2013	2014	11	0	1	1	government	university	6	80	f	cash	german-developmental	3	0	1	0	1
243	700	1	2	China	4	53	2014	2017	9	0	1	1	government	university	7	150	m	cash	german-developmental	3	0	1	1	0
244	81	0	3	China	32	409	2007	2017	11	0	1	1	government	pharma	6	52	m	cash	german-developmental	3	0	1	0	0
244	702	1	3	China	1	19	2014	2014	8	0	1	999	na	hospital	8	8	f	cash	german-developmental	3	0	1	0	0
244	735	0	3	China	1	9	2014	2014	7	0	1	1	government	university	8	179	NA	cash	german-developmental	3	0	1	1	0
245	580	0	2	China	1	4	2014	2014	9	0	1	4	mixed	university	1	17	f	cash	german-developmental	1	0	1	0	0
245	692	0	2	China	1	17	2014	2014	10	0	1	4	mixed	university	1	9	NA	cash	german-developmental	1	1	1	0	0
245	703	1	2	China	1	2	2014	2014	9	0	1	1	government	pharma	NA	NA	m	cash	german-developmental	3	0	1	0	0
246	346	0	3	USA	3	209	2010	2013	15	2	2	4	mixed	university	0	NA	f	career	anglo-regulatory	NA	0	1	0	0
246	406	0	3	USA	1	11	2013	2013	6	0	1	999	na	university	0	NA	m	career	anglo-regulatory	NA	0	1	0	0
246	704	1	3	USA	43	558	2004	2017	11	0	1	1	government	university	0	NA	f	career	anglo-regulatory	NA	0	0	0	1
247	275	0	2	China	1	8	2013	2013	6	0	1	1	government	university	0	2	NA	cash	german-developmental	1	0	1	0	0
247	542	0	2	China	27	278	2005	2017	7	0	1	1	government	university	4	32	f	cash	german-developmental	1	0	1	1	0
247	706	1	2	China	1	6	2014	2014	9	0	1	1	government	university	1	9	f	cash	german-developmental	1	0	1	0	0
248	292	0	3	China	16	75	2010	2018	5	2	2	1	government	university	1	4	m	cash	german-developmental	1	0	1	0	0
248	708	1	3	China	1	5	2014	2014	12	0	1	1	government	university	3	110	f	cash	german-developmental	2	0	0	0	0
248	773	0	3	China	72	680	2002	2018	7	2	2	4	mixed	university	3	46	m	cash	german-developmental	3	0	1	0	1
249	165	0	1	USA	33	597	2006	2017	17	2	4	4	mixed	university	1	NA	f	career	anglo-regulatory	NA	0	1	1	0
249	709	1	1	USA	20	90	2005	2018	11	2	2	4	mixed	pharma	0	NA	m	career	anglo-regulatory	NA	0	1	0	0
249	860	0	1	USA	9	268	2009	2014	5	0	1	1	government	university	0	NA	f	career	anglo-regulatory	NA	0	1	1	0
250	711	1	2	China	1	18	2014	2014	7	0	1	1	government	university	3	24	m	cash	german-developmental	1	0	1	0	0
250	732	0	2	China	12	143	2011	2016	5	0	1	4	mixed	university	2	30	f	cash	german-developmental	2	0	1	0	0
250	803	0	2	China	52	924	2006	2017	10	2	2	1	government	university	1	9	m	cash	german-developmental	1	0	1	0	0
251	180	0	2	Netherlands	27	163	2011	2017	4	0	1	3	university	university	0	NA	m	non-class	non-class	NA	0	0	0	0
251	203	0	2	Netherlands	16	182	2009	2016	5	0	1	3	university	university	2	NA	f	non-class	non-class	NA	0	1	0	0
251	715	1	2	Netherlands	1	14	2014	2014	4	2	2	999	na	university	1	NA	m	non-class	non-class	NA	0	1	1	0
252	606	0	3	Hungary	12	174	2011	2017	10	1	2	1	government	university	6	NA	f	non-class	non-class	NA	0	1	0	0
252	719	1	3	Hungary	9	22	2011	2017	9	0	1	1	government	university	5	NA	m	non-class	non-class	NA	0	1	0	0
252	736	0	3	Hungary	5	38	2014	2016	5	0	1	1	government	university	6	NA	f	non-class	non-class	NA	0	1	0	0
253	122	0	2	China	1	1	2013	2013	12	2	2	4	mixed	university	2	14	f	cash	german-developmental	1	0	1	0	0
253	362	0	2	China	1	14	2013	2013	8	2	2	1	government	university	2	14	m	cash	german-developmental	1	0	1	0	0
253	721	1	2	China	2	6	2014	2016	11	0	1	1	government	university	8	287	f	cash	german-developmental	3	0	0	0	0
254	102	0	1	Singapore	20	532	2007	2017	12	2	4	4	mixed	university	0	NA	m	non-class	non-class	NA	0	1	0	0
254	419	0	1	Singapore	10	52	2006	2017	7	2	4	4	mixed	university	0	NA	f	non-class	non-class	NA	0	0	0	1
254	728	1	1	Singapore	1	28	2014	2014	6	1	2	4	mixed	university	0	NA	f	non-class	non-class	NA	0	1	0	0
255	366	0	2	China	4	26	2012	2016	6	0	1	1	government	university	1	3	m	cash	german-developmental	1	0	1	1	0
255	452	0	2	China	24	309	2010	2017	15	0	1	999	na	university	1	5	f	cash	german-developmental	1	0	1	0	0
255	734	1	2	China	3	20	2013	2015	6	0	1	1	government	university	7	110	m	cash	german-developmental	3	0	1	1	0
256	397	0	1	Austria	1	9	2013	2013	5	0	1	4	mixed	university	1	NA	f	non-class	non-class	NA	0	1	0	0
256	502	0	1	Austria	34	290	2006	2018	9	1	2	1	government	university	7	NA	f	non-class	non-class	NA	0	0	0	0
256	737	1	1	Austria	28	326	2005	2015	3	2	2	4	mixed	university	7	NA	f	non-class	non-class	NA	1	1	0	0
257	653	0	2	USA	11	132	2011	2014	4	0	1	1	government	university	3	NA	f	career	anglo-regulatory	NA	0	0	1	0
257	738	1	2	USA	8	65	2013	2016	10	0	1	3	university	university	8	NA	f	career	anglo-regulatory	NA	0	0	1	1
257	857	0	2	USA	35	334	2010	2016	8	0	1	4	mixed	university	2	NA	m	career	anglo-regulatory	NA	0	1	0	0
258	59	0	2	China	1	87	2013	2013	10	0	1	1	government	university	1	9	m	cash	german-developmental	1	0	1	0	0
258	622	0	2	China	13	145	2013	2018	13	1	2	1	government	university	7	110	m	cash	german-developmental	3	0	1	1	0
258	744	1	2	China	26	292	2011	2017	11	0	1	4	mixed	university	6	117	m	cash	german-developmental	3	0	1	0	1
259	461	0	2	China	8	38	2012	2017	11	0	1	1	government	university	6	60	m	cash	german-developmental	2	0	1	0	0
259	560	0	2	China	1	11	2014	2014	7	0	1	1	government	university	2	12	f	cash	german-developmental	1	0	1	1	0
259	752	1	2	China	3	20	2014	2015	8	0	1	1	government	university	4	55	m	cash	german-developmental	3	0	1	0	1
260	485	0	2	Italy	7	37	2013	2017	12	0	1	4	mixed	pharma	NA	NA	f	institutional	non-class	NA	0	1	0	0
260	753	1	2	Italy	3	8	2011	2014	9	0	1	4	mixed	university	7	NA	m	institutional	non-class	NA	0	1	1	0
260	810	0	2	Italy	37	438	2005	2017	6	0	1	4	mixed	university	5	NA	f	institutional	non-class	NA	0	1	0	1
261	348	0	2	China	7	99	2011	2016	8	0	1	1	government	hospital	NA	NA	f	cash	german-developmental	3	0	1	1	0
261	754	1	2	China	3	10	2014	2015	3	0	1	1	government	university	2	12	f	cash	german-developmental	1	0	0	0	0
261	782	0	2	China	11	135	2010	2015	10	0	1	999	na	university	1	9	m	cash	german-developmental	1	0	0	0	0
262	355	0	1	USA	6	38	2013	2017	4	0	1	999	na	pharma	NA	NA	f	career	anglo-regulatory	NA	0	1	0	0
262	591	0	1	USA	15	399	2008	2014	4	2	2	999	na	pharma	NA	NA	f	career	anglo-regulatory	NA	0	1	0	0
262	758	1	1	USA	10	102	2009	2014	6	0	1	1	government	university	3	NA	f	career	anglo-regulatory	NA	0	1	0	1
263	613	0	2	China	28	239	2008	2017	7	0	1	1	government	university	8	182	f	cash	german-developmental	3	0	1	0	0
263	760	1	2	China	10	88	2012	2017	10	0	1	1	government	university	6	60	f	cash	german-developmental	2	0	1	0	0
263	790	0	2	China	1	1	2014	2014	8	2	2	1	government	university	8	147	m	cash	german-developmental	3	0	1	0	0
264	533	0	2	China	1	3	2014	2014	10	2	2	4	mixed	university	7	146	m	cash	german-developmental	2	0	1	0	0
264	573	0	2	China	12	37	2007	2017	3	0	1	1	government	university	8	145	m	cash	german-developmental	3	0	1	0	1
264	764	1	2	China	9	25	2013	2017	7	2	2	1	government	university	7	83	m	cash	german-developmental	3	0	1	0	0
265	310	0	2	USA	85	1814	2005	2017	5	1	2	4	mixed	pharma	NA	NA	m	career	anglo-regulatory	NA	0	1	1	0
265	409	0	2	USA	10	106	2010	2015	7	0	1	1	government	university	2	NA	NA	career	anglo-regulatory	NA	0	1	0	0
265	769	1	2	USA	13	73	2006	2016	5	0	1	2	nonProfit	university	1	NA	f	career	anglo-regulatory	NA	0	1	0	0
266	229	0	2	Canada	8	91	2006	2014	3	0	1	4	mixed	university	0	NA	f	non-class	non-class	NA	0	1	0	0
266	488	0	2	Canada	1	9	2014	2014	4	0	1	3	university	university	0	NA	m	non-class	non-class	NA	0	1	0	1
266	770	1	2	Canada	9	119	2008	2014	11	1	2	4	mixed	university	0	NA	f	non-class	non-class	NA	1	1	0	0
267	474	0	1	China	15	106	2013	2017	10	0	1	1	government	university	1	4	m	cash	german-developmental	1	0	1	0	0
267	694	0	1	China	1	8	2014	2014	5	2	2	1	government	university	3	26	m	cash	german-developmental	1	0	1	0	0
267	772	1	1	China	3	31	2013	2014	7	0	1	1	government	university	2	8	m	cash	german-developmental	1	0	0	0	1
268	517	0	1	USA	1	3	2014	2014	5	0	1	1	government	university	0	NA	m	career	anglo-regulatory	NA	0	1	1	0
268	677	0	1	USA	29	542	2005	2017	5	0	1	3	university	university	8	NA	m	career	anglo-regulatory	NA	0	1	0	0
268	774	1	1	USA	55	1063	2004	2017	9	2	2	4	mixed	university	3	NA	m	career	anglo-regulatory	NA	1	1	0	0
269	391	0	1	USA	6	90	2011	2014	7	0	1	4	mixed	hospital	0	NA	m	career	anglo-regulatory	NA	0	1	0	0
269	742	0	1	USA	5	37	2011	2016	5	0	1	1	government	university	2	NA	m	career	anglo-regulatory	NA	0	1	0	0
269	783	1	1	USA	15	97	2013	2017	5	0	1	0	industry	university	4	NA	f	career	anglo-regulatory	NA	1	1	0	0
270	673	0	1	China	1	5	2014	2014	5	0	1	1	government	university	6	132	m	cash	german-developmental	3	0	1	0	0
270	787	1	1	China	32	457	2008	2017	8	0	1	1	government	university	7	107	m	cash	german-developmental	3	0	1	1	0
270	823	0	1	China	7	22	2012	2016	9	0	1	1	government	university	2	7	f	cash	german-developmental	1	0	0	1	1
271	113	0	1	India	12	78	2004	2017	9	2	3	4	mixed	pharma	0	NA	f	non-class	non-class	NA	0	1	0	1
271	503	0	1	India	12	216	1999	2015	9	0	1	1	government	pharma	8	NA	f	non-class	non-class	NA	0	1	0	0
271	792	1	1	India	14	416	2005	2015	6	0	1	1	government	university	8	NA	f	non-class	non-class	NA	0	1	0	0
272	322	0	3	Israel	1	7	2013	2013	3	2	2	4	mixed	university	4	NA	f	non-class	intermediate	NA	0	1	0	0
272	489	0	3	Israel	8	85	2010	2016	6	2	2	4	mixed	university	1	NA	f	non-class	intermediate	NA	1	1	0	1
272	793	1	3	Israel	76	1907	1992	2017	7	2	4	999	na	university	8	NA	m	non-class	intermediate	NA	0	1	0	0
273	217	0	2	France	9	131	2009	2016	10	1	2	4	mixed	pharma	7	NA	m	non-class	non-class	NA	0	1	1	0
273	637	0	2	France	6	51	2012	2016	7	0	1	1	government	university	0	NA	m	non-class	non-class	NA	0	1	0	1
273	801	1	2	France	14	73	2006	2017	6	0	1	3	university	university	2	NA	f	non-class	non-class	NA	0	1	0	0
274	86	0	1	USA	2	28	2010	2013	3	0	1	4	mixed	university	2	NA	f	career	anglo-regulatory	NA	0	0	0	0
274	513	0	1	USA	25	1724	2002	2016	9	0	1	0	industry	university	0	NA	m	career	anglo-regulatory	NA	1	1	0	0
274	802	1	1	USA	6	55	2012	2014	5	0	1	4	mixed	university	0	NA	m	career	anglo-regulatory	NA	0	1	0	0
275	176	0	3	Italy	9	41	2008	2016	7	0	1	1	government	university	1	NA	m	institutional	non-class	NA	0	1	0	0
275	242	0	3	Italy	68	999	2003	2017	13	2	3	1	government	university	3	NA	m	institutional	non-class	NA	0	1	0	0
275	805	1	3	Italy	113	2395	1993	2017	11	2	2	1	government	university	2	NA	f	institutional	non-class	NA	0	0	0	0
276	37	0	1	South Korea	827	43289	1993	2018	3	0	1	1	government	university	2	NA	m	cash	german-developmental	NA	0	1	0	0
276	635	0	1	South Korea	1	10	2014	2014	5	2	2	4	mixed	university	5	NA	m	cash	german-developmental	NA	0	1	0	0
276	806	1	1	South Korea	165	3589	1998	2018	10	1	2	1	government	university	5	NA	NA	cash	german-developmental	NA	0	1	0	0
277	157	0	2	China	1	7	2013	2013	7	0	1	1	government	university	1	5	m	cash	german-developmental	1	0	1	0	0
277	288	0	2	China	22	336	2004	2017	5	0	1	1	government	pharma	NA	NA	m	cash	german-developmental	3	0	1	0	0
277	814	1	2	China	2	31	2014	2015	7	0	1	1	government	hospital	7	146	m	cash	german-developmental	3	0	1	0	0
278	720	0	2	South Korea	6	129	2008	2014	8	0	1	4	mixed	university	3	NA	NA	cash	german-developmental	NA	0	0	0	1
278	813	0	2	South Korea	1	10	2014	2014	10	2	2	1	government	university	1	NA	NA	cash	german-developmental	NA	0	0	0	0
278	816	1	2	South Korea	1	12	2014	2014	8	0	1	1	government	university	5	NA	f	cash	german-developmental	NA	0	1	0	0
279	171	0	3	China	13	157	2012	2017	7	0	1	1	government	university	1	5	m	cash	german-developmental	1	0	1	0	0
279	505	0	3	China	1	34	2014	2014	12	2	2	1	government	university	7	135	f	cash	german-developmental	2	0	1	0	1
279	820	1	3	China	14	121	2008	2016	7	0	1	999	na	university	1	9	m	cash	german-developmental	1	0	1	0	0
280	377	0	3	China	35	336	2006	2018	8	0	1	1	government	university	5	86	m	cash	german-developmental	1	0	1	0	0
280	543	0	3	China	4	16	2011	2014	7	0	1	1	government	university	6	74	f	cash	german-developmental	3	0	1	0	0
280	827	1	3	China	21	688	2008	2018	9	0	1	1	government	university	7	152	f	cash	german-developmental	2	0	1	0	0
281	24	0	2	China	33	272	2009	2017	14	1	2	1	government	university	8	279	NA	cash	german-developmental	3	0	0	1	0
281	674	0	2	China	4	27	2011	2015	10	0	1	1	government	university	4	52	f	cash	german-developmental	3	0	1	0	0
281	830	1	2	China	1	19	2014	2014	4	0	1	4	mixed	university	4	71	NA	cash	german-developmental	2	1	1	0	0
282	130	0	3	China	19	205	2009	2018	8	2	2	4	mixed	university	6	52	m	cash	german-developmental	2	0	1	0	1
282	501	0	3	China	4	30	2014	2015	10	0	1	1	government	university	4	40	m	cash	german-developmental	1	0	1	0	0
282	842	1	3	China	21	82	2013	2018	8	0	1	1	government	university	5	147	m	cash	german-developmental	2	0	1	0	0
283	318	0	2	China	15	133	2009	2018	15	0	1	1	government	university	2	8	m	cash	german-developmental	1	0	1	0	0
283	378	0	2	China	15	117	2008	2018	4	0	1	1	government	university	3	25	m	cash	german-developmental	1	0	1	0	0
283	843	1	2	China	1	18	2014	2014	12	0	1	1	government	university	1	3	f	cash	german-developmental	1	0	1	0	0
284	562	0	1	China	1	4	2014	2014	6	0	1	1	government	university	4	55	m	cash	german-developmental	3	0	1	0	0
284	598	0	1	China	10	43	2014	2017	9	0	1	1	government	university	3	26	m	cash	german-developmental	1	0	1	1	1
284	845	1	1	China	19	222	2009	2018	5	0	1	1	government	university	6	60	m	cash	german-developmental	2	0	1	0	0
285	641	0	2	China	6	67	2014	2018	8	2	2	1	government	university	1	9	f	cash	german-developmental	1	0	1	1	0
285	718	0	2	China	1	12	2014	2014	9	0	1	1	government	hospital	NA	NA	m	cash	german-developmental	3	0	0	1	0
285	849	1	2	China	21	431	2010	2017	6	0	1	1	government	university	3	46	f	cash	german-developmental	3	0	1	0	0
286	631	0	3	USA	31	200	2008	2017	5	0	1	4	mixed	university	0	NA	m	career	anglo-regulatory	NA	0	1	0	0
286	740	0	3	USA	18	155	2004	2017	4	0	1	4	mixed	university	4	NA	m	career	anglo-regulatory	NA	0	1	1	0
286	850	1	3	USA	9	75	2005	2017	4	0	1	1	government	university	8	NA	m	career	anglo-regulatory	NA	0	0	1	0
287	350	0	2	China	1	9	2013	2013	10	0	1	4	mixed	university	1	9	m	cash	german-developmental	1	0	1	1	0
287	469	0	2	China	6	18	2014	2017	7	0	1	1	government	university	5	86	f	cash	german-developmental	1	0	1	0	0
287	852	1	2	China	1	5	2014	2014	4	0	1	1	government	university	8	179	f	cash	german-developmental	3	0	1	0	0
288	614	0	3	USA	2	29	2013	2014	13	2	2	4	mixed	hospital	1	NA	m	career	anglo-regulatory	NA	0	1	1	0
288	617	0	3	USA	8	71	2012	2018	8	0	1	4	mixed	university	0	NA	m	career	anglo-regulatory	NA	0	1	1	0
288	863	1	3	USA	3	38	2013	2015	8	0	1	4	mixed	university	0	NA	f	career	anglo-regulatory	NA	0	1	0	0
289	407	0	2	China	1	32	2013	2013	12	2	2	1	government	university	1	9	f	cash	german-developmental	1	0	1	0	1
289	739	0	2	China	3	32	2011	2015	10	0	1	1	government	university	3	23	m	cash	german-developmental	1	0	1	0	0
289	866	1	2	China	1	8	2014	2014	7	0	1	1	government	university	7	142	m	cash	german-developmental	2	0	1	0	0
290	519	0	3	Italy	10	160	2011	2014	5	0	1	4	mixed	university	7	NA	m	institutional	non-class	NA	0	1	0	0
290	710	0	3	Italy	27	533	2004	2017	4	0	1	4	mixed	university	7	NA	f	institutional	non-class	NA	0	0	0	1
290	869	1	3	Italy	35	372	2005	2017	3	0	1	3	university	pharma	NA	NA	f	institutional	non-class	NA	0	1	0	0
291	95	0	2	China	22	226	2010	2017	9	2	2	1	government	university	8	147	f	cash	german-developmental	3	0	1	0	0
291	824	0	2	China	1	10	2014	2014	7	0	1	1	government	university	7	96	m	cash	german-developmental	3	0	1	0	0
291	870	1	2	China	9	53	2012	2017	7	0	1	1	government	university	3	24	m	cash	german-developmental	1	0	1	0	0
292	193	0	2	China	4	29	2011	2015	5	0	1	1	government	university	6	65	m	cash	german-developmental	3	0	1	0	0
292	528	0	2	China	22	190	2010	2018	12	0	1	1	government	university	2	12	m	cash	german-developmental	1	0	1	0	0
292	876	1	2	China	1	16	2014	2014	8	0	1	999	na	university	3	24	m	cash	german-developmental	1	0	0	0	0
293	302	0	2	China	1	1	2013	2013	7	2	2	4	mixed	university	6	77	f	cash	german-developmental	3	0	1	0	0
293	705	0	2	China	69	698	2008	2018	5	0	1	1	government	university	3	24	m	cash	german-developmental	1	0	1	0	0
293	879	1	2	China	22	228	2010	2018	8	0	1	1	government	university	7	150	f	cash	german-developmental	3	0	1	0	0
