# Supplementary material for: Do individual and institutional predictors of misconduct vary by country? Results of a matched-control analysis of problematic image duplications
Source: PLoS One. 2022 Mar 2;17(3):e0255334. doi: 10.1371/journal.pone.0255334 (PMC8890661; doi:10.1371/journal.pone.0255334)
Supplement: S1 Code — (R) [file pone.0255334.s002.R]

#code underlying all analyses of "Do individual and institutional predictors of misconduct vary by country? Results of a matched-control analysis of problematic image duplications."
rm(list=ls())
library(xlsx)
library(survival)
library(ggplot2)
library(grid)
library(gridExtra)
library(plyr)
library(ordinal)

df<-read.csv("S1_Dataset.csv", header = TRUE)

westernCountries<-c("USA", "Canada", "Australia", "Belgium", "Denmark", "England", "France", "Germany", "Greece", "Ireland", "Italy", "Netherlands", "Scotland", "Spain", "Switzerland", "UK")

#prepare variables
df$careerLength<-with(df, lastYear-firstYear+1)
df$papersYear<-with(df, totPapers/careerLength)
df$citationsPaper<-with(df, totCitations/totPapers)
df$genderMaleNa<-df$gender; df$genderMaleNa[is.na(df$genderMaleNa)]<-"m"
df$genderMaleNa<-factor(df$genderMaleNa, levels=c("m", "f"), ordered = TRUE)
df$genderFemaleNa<-df$gender; df$genderMaleNa[is.na(df$genderMaleNa)]<-"f"#robustness check for assuming NA=male
df$genderFemaleNa<-factor(df$genderFemaleNa, levels=c("m", "f"), ordered = TRUE)
df$noRanking<-ifelse(is.na(df$ranking),1,0)
df$nCountries10<-df$nCountries*10
df$countriesAut<-df$nCountries10/df$teamSize
df$fundingSourceCat<-ifelse(df$fundSourceRecoded=="industry" | df$fundSourceRecoded=="mixed", 1, 0)
df$typeEmplCat<-ifelse(df$typeEmpl=="university", 0,1)#this variable overlaps with ranking, so we eliminate it
df$duplication23<-ifelse(df$duplicationCategory==1, 0,1)
df$rankingNa0<-df$ranking; df$rankingNa0[is.na(df$rankingNa0)]<-0

#country groups
df$countryUK<-df$country; levels(df$countryUK)[levels(df$countryUK) %in% c('England', 'Scotland')]<-'UK'
df$westCountry<-with(df, is.element(country, westernCountries))
df$cashIncentives<-df$pubIncentives=="cash"
df$careerIncentives<-df$pubIncentives=="career"
df$institutionalIncentives<-df$pubIncentives=="institutional"
df$ncIncentives<-df$pubIncentives=="non-class"
df$angloReg<-df$acadModel=="anglo-Regulatory"
df$germanDev<-df$acadModel=="german-developmental"
df$intermediateModel<-df$acadModel=="intermediate"
df$ncModel<-df$acadModel=="non-class"
df$incentivesCat<-as.factor(ifelse(df$pubIncentives=="cash", "cash", ifelse(df$pubIncentives=="career", "career", "other")))


#descriptive statistics
tabCat<-with(subset(df, duplicated==1), table(countryUK, duplicationCategory))
tabCat<-cbind(tabCat, table(subset(df, duplicated==1)$countryUK))
tabCat<-cbind(tabCat, table(subset(df, duplicated!=1)$countryUK))
tabCat<-rbind(tabCat, c(table(subset(df, duplicated==1)$duplicationCategory), sum(tabCat[,4]), sum(tabCat[,5])))
tabCat

varLabels<-factor(c("team size", "10*countries/author", "team*countries/author", "years active", "papers/year", "years*papers/year", "citations/paper", 
                           "female author", "university rank", "non-ranked inst.", "industry/mixed fund"),
                  levels=c("team size", "10*countries/author", "team*countries/author", "years active", "papers/year", "years*papers/year", "citations/paper", 
                           "female author", "university rank", "non-ranked inst.", "industry/mixed fund"),
                  ordered = TRUE)
coefPositions<-c(1,2,10,4,5,11,6,3,7:9)
###plot results of main, multivariable regression
runModel<-function(df){
  with(df, clogit(duplicated~ teamSize*countriesAut+genderMaleNa+careerLength*papersYear+citationsPaper+rankingNa0+noRanking+industryORmixed+strata(stratum)))
}

plotModel<-function(m, varLabels, coefPositions){
  mSum<-summary(m)
  resM<-data.frame(var=names(m$coefficients), b=mSum$coefficients[,1], se=mSum$coefficients[,3], P=mSum$coefficients[,5])
  df<-cbind(varLabels, resM[coefPositions,])#shows a ranking effect
  df$stars<-ifelse(df$P<=0.001, "***", ifelse(df$P<=0.01, "**", ifelse(df$P<=0.05, "*", ifelse(df$P<=0.1, "°",  ""))))
  starSize=4
  textSize=8
#  maxY<-max(exp(df$b+1.96*df$se))
  maxY<-max((df$b+1.96*df$se))
  #minY<=0
  minY<-min(df$b-1.96*df$se)
  
#  if(is.infinite(maxY)){ maxY<-3.1}
  if(maxY>4) {maxY<-4; minY<--4}
#  p<-ggplot(df, aes(varLabels, exp(b)))+geom_point()+geom_errorbar(aes(ymin=exp(b-1.96*se), ymax=exp(b+1.96*se)))+geom_abline(slope = 0, intercept = 1, lty=2)
  p<-ggplot(df, aes(varLabels, (b)))+geom_point()+geom_errorbar(aes(ymin=(b-1.96*se), ymax=(b+1.96*se)))+geom_abline(slope = 0, intercept = 0, lty=2)
  p<-p+coord_cartesian(ylim=c(minY, maxY*1.1))+geom_text(aes(label=stars, y=maxY*1.05), size=starSize)+labs(y="Log Odds Ratio")#+geom_text(aes(label=round(P,3), y=exp(b+se)+maxY*0.1), size=starSize/2)
  p<-p+theme(axis.title.x = element_blank(), axis.text.x = element_text(size=textSize, angle = 25, hjust = 1), axis.title.y = element_text(size = textSize*1.15), title=element_text(size=1.2*textSize))
  p
}

pM<-function(df, title, vLabs=varLabels, vPos=coefPositions){plotModel(runModel(df), vLabs, vPos)+ggtitle(title)}
plotLabelSize<-12
tl<-function(c){textGrob(label = c,  gp=gpar(fontsize=plotLabelSize), just="left")}
pl<-function(c1,c2=""){return(arrangeGrob(tl(c1), ggplot()+theme_void(), tl(c2), ggplot()+theme_void(), nrow = 1, widths = c(1,12,1,12)))}

###subset data based on category of duplication
dfSub<-subset(df, duplicationCategory!=1); subName<-""
#dfSub<-subset(df, duplicationCategory==1); subName<-"cat1"
#dfSub<-subset(df); subName<-"allCat"
#dfSub<-subset(df, duplicationCategory==3); subNam<-"cat3"

#plot west versus other
pAll<-pM(dfSub, "all countries")
pWest<-pM(subset(dfSub, westCountry), "USA,CA,EU15,AU")
pEast<-pM(subset(dfSub, !westCountry), "other countries")

#combine plots with labels

#tiff(paste("Fig 1", subName, ".tiff", sep=""), height=12, width=16, units="cm", res=300)
jpeg(paste("Fig 1", subName, ".jpeg", sep=""), height=12, width=16, units="cm", res=300)
grid.arrange(pl("a"),pAll, pl("b", "c"), arrangeGrob(pWest, pEast, ncol = 2), ncol = 1, nrow = 4, heights = c(1,12,1,12), top = "predictors of problematic (cat 2-3) image duplications")
dev.off()


#plot cash incentives versus other
pCash<-pM(subset(dfSub, cashIncentives), "cash incentives (CN, KR)")
pOther<-pM(subset(dfSub, !cashIncentives), "other/no incentives")
#pAnyInc<-pM(subset(dfSub, cashIncentives | institutionalIncentives | careerIncentives), "other countries")
pGerman<-pM(subset(dfSub, germanDev), "German-developmental (CN, JP, KR)")
pNonGerm<-pM(subset(dfSub, !germanDev), "other model/non-classified")

#pUsa<-pM(subset(df, country=="USA"), "USA (all duplication types)")
pChina<-pM(subset(dfSub, country=="China"), "China")
dfSubUS<-subset(dfSub, country=="USA" | country=="Canada" | country=="Scotland" | country=="England")
pUsa<-pM(dfSubUS, "USA, Canada, UK")


#tiff(paste("Fig 2", subName, ".tiff", sep=""), height=16, width=16, units="cm", res=300)
jpeg(paste("Fig 2", subName, ".jpeg", sep=""), height=16, width=16, units="cm", res=300)
grid.arrange(grobs=list(pl("a","b"), arrangeGrob(pCash, pOther, ncol=2), pl("c","d"), arrangeGrob(pGerman, pNonGerm, ncol=2), pl("e","f"), arrangeGrob(pChina, pUsa, ncol = 2)), ncol=1, heights=c(1,12,1,12,1,12), top = "predictors of problematic (cat 2-3) image duplications")
dev.off()

#plot fitted values 
papsYearSeq<-seq(0.5,20, 0.5)
careerLenSeq<-c(1,5,10,15,20)
fitProb<-function(data, teamSize="teamSize", countriesAut="countriesAut", careerLength="careerLength", papersYear="papersYear", #note: we give a small team size and number of countries, male, non-industry funded and employed at university
                  genderMaleNa=0, citationsPaper="citationsPaper", rankingNa0="rankingNa0", noRanking=0, industryORmixed=0){
  giveVal<-function(var, df=data){
    ifelse(is.character(var), return(mean(df[,as.character(var)], na.rm = TRUE)), return(var))
  }
  mc<-summary(runModel(data))$coef[,1]
  return (1/(1+exp(-(giveVal(teamSize)*mc[1] +giveVal(countriesAut)*mc[2] + giveVal(genderMaleNa)*mc[3] + giveVal(careerLength)*mc[4] + giveVal(papersYear)*mc[5] + giveVal(citationsPaper)*mc[6] + giveVal(rankingNa0)*mc[7] + giveVal(noRanking)*mc[8] + giveVal(industryORmixed)*mc[9] + giveVal(teamSize)*giveVal(countriesAut)*mc[10] + giveVal(careerLength)*giveVal(papersYear)*mc[11]))))
}
dfPubRatesRankTeamCountryCits<-function(dfSub, naut, ncount, ncits){
  fitCR<-function(c, r){fitProb(dfSub, teamSize = naut, countriesAut = ncount, citationsPaper = ncits, papersYear = papsYearSeq, careerLength = c, rankingNa0 = r)}
  
  data.frame(uniRank=c(sort(rep(c(0,8), length(papsYearSeq)*length(careerLenSeq)))),  papYear=rep(papsYearSeq, 10), carLen=c(sort(rep(careerLenSeq, length(papsYearSeq))), sort(rep(careerLenSeq, length(papsYearSeq)))), 
             p=c(fitCR(1,0),fitCR(5,0),fitCR(10,0),fitCR(15,0),fitCR(20,0),
                 fitCR(1,8),fitCR(5,8),fitCR(10,8),fitCR(15,8),fitCR(20,8)))
}

titSize=14

plotPubRatesRank<-function(df){
  ggplot()+coord_cartesian(ylim = c(0,1))+geom_line(data=subset(df, uniRank==0), aes(x=papYear, y=p, colour=carLen, group=carLen))+geom_line(data=subset(df, uniRank==8), aes(x=papYear, y=p, colour=carLen, group=carLen), linetype=2)+theme(axis.text = element_text(size=titSize*0.5), axis.title.x = element_text(size = titSize*0.7), axis.title.y = element_text(size=titSize*0.7, angle = 00, vjust = 0.5))+labs(y=expression(hat(p)), x="papers/year")
  
}

pPubRatesCash311<-plotPubRatesRank(dfPubRatesRankTeamCountryCits(subset(df, cashIncentives & duplication23==1), naut=2, ncount=1, ncits=1))+theme(legend.position = "none")
pPubRatesNoCash311<-plotPubRatesRank(dfPubRatesRankTeamCountryCits(subset(df, !cashIncentives & duplication23==1), naut=2, ncount=1, ncits=1))+theme(legend.position = "none")

pPubRatesCash3120<-plotPubRatesRank(dfPubRatesRankTeamCountryCits(subset(df, cashIncentives & duplication23==1), naut=2, ncount=1, ncits=30))+theme(legend.position = "none")
pPubRatesNoCash3120<-plotPubRatesRank(dfPubRatesRankTeamCountryCits(subset(df, !cashIncentives & duplication23==1), naut=2, ncount=1, ncits=30))+theme(legend.position = "none")
#dfss<-dfPubRatesRankTeamCountryCits(subset(df, !cashIncentives & duplication23==1), naut=3, ncount=1, ncits=20)
#pPubRatesNoCash3120<-ggplot()+coord_cartesian(ylim = c(0,1))+geom_line(data=subset(dfss, uniRank==0), aes(x=papYear, y=p, colour=carLen, group=carLen, linetype="1-100"))+geom_line(data=subset(dfss, uniRank==8), aes(x=papYear, y=p, colour=carLen, group=carLen, linetype="800+"))
#pPubRatesNoCash3120<-pPubRatesNoCash3120+scale_linetype_manual(name="inst. rank", breaks=c("1-100", "800+"), values=c(1,2))
#pPubRatesNoCash3120<-pPubRatesNoCash3120+theme(axis.text = element_text(size=titSize*0.5), axis.title.x = element_text(size = titSize*0.7), axis.title.y = element_text(size=titSize*0.7, angle = 00, vjust = 0.5), legend.position = c(0.4,0.7), legend.key.height = unit(0.4, "cm"), legend.margin = margin(rep(0.1, 4), unit="cm"), legend.spacing = unit(0,"cm"), legend.title = element_text(size=titSize*0.6), legend.text = element_text(size=titSize*0.6), legend.direction = "horizontal")+scale_color_gradient(name="years active")+labs(y=expression(hat(p)), x="papers/year")
#pPubRatesNoCash3120

pPubRatesCash6101<-plotPubRatesRank(dfPubRatesRankTeamCountryCits(subset(df, cashIncentives & duplication23==1), naut=10, ncount=5, ncits=1))+theme(legend.position = "none")
#pPubRatesNoCash6101<-plotPubRatesRank(dfPubRatesRankTeamCountryCits(subset(df, !cashIncentives & duplication23==1), naut=30, ncount=1, ncits=1))+theme(legend.position = "none")

dfss<-dfPubRatesRankTeamCountryCits(subset(df, !cashIncentives & duplication23==1), naut=10, ncount=5, ncits=1)
pPubRatesNoCash6101<-ggplot()+coord_cartesian(ylim = c(0,1))+geom_line(data=subset(dfss, uniRank==0), aes(x=papYear, y=p, colour=carLen, group=carLen, linetype="1-100"))+geom_line(data=subset(dfss, uniRank==8), aes(x=papYear, y=p, colour=carLen, group=carLen, linetype="800+"))
pPubRatesNoCash6101<-pPubRatesNoCash6101+scale_linetype_manual(name="inst. rank", breaks=c("1-100", "800+"), values=c(1,2))
pPubRatesNoCash6101<-pPubRatesNoCash6101+theme(axis.text = element_text(size=titSize*0.5), axis.title.x = element_text(size = titSize*0.7), axis.title.y = element_text(size=titSize*0.7, angle = 00, vjust = 0.5), legend.position = c(0.6,0.35), legend.key.height = unit(0.4, "cm"), legend.margin = margin(rep(0.1, 4), unit="cm"), legend.spacing = unit(0,"cm"), legend.title = element_text(size=titSize*0.6), legend.text = element_text(size=titSize*0.6), legend.direction = "horizontal")+scale_color_gradient(name="years active")+labs(y=expression(hat(p)), x="papers/year")


title<-textGrob(label = "estimated within-country relative probability of problematic duplication", gp=gpar(fontsize = titSize))
subtitle<-textGrob(label = "(article with first author male, university employed, publically funded)", gp=gpar(fontsize = titSize*0.8))
coltitles<-arrangeGrob(textGrob("cash incentives (CN, KR)", gp=gpar(fontsize = titSize*0.85)), textGrob("other/no incentives", gp=gpar(fontsize = titSize*0.85)), ncol=2)
rowtit<-function(letter, title){
  arrangeGrob(textGrob(label = paste(letter, ")", sep="")), textGrob(label = title, gp=gpar(fontsize = titSize*0.8)), ncol=2, widths = c(1,15))
}
legendcl<-legendGrob(labels="career length")

#tiff("Fig 3.tiff", height=16, width=16, units="cm", res=300)
jpeg("Fig 3.jpeg", height=16, width=16, units="cm", res=300)
grid.arrange(title, 
             subtitle, 
             coltitles, 
             rowtit("a", "with 1 citation/paper, 2 co-authors, 1 country"),
             arrangeGrob(pPubRatesCash311, pPubRatesNoCash311, ncol=2),
             rowtit("b", "with 30 citations/paper, 2 co-authors, 1 country"),
             arrangeGrob(pPubRatesCash3120, pPubRatesNoCash3120, ncol=2), 
             rowtit("c", "with 1 citation/paper, 10 co-authors, 5 countries"),
             arrangeGrob(pPubRatesCash6101, pPubRatesNoCash6101, ncol=2), 
             nrow=9, ncol=1, heights = c(1,1,2,1,8,1,8,1,8))
dev.off()


#robustness tests with china ranking score
rChina0<-with(subset(dfSub, country=="China"), clogit(duplicated~ teamSize*countriesAut+genderMaleNa+careerLength*papersYear+citationsPaper+rankingNa0+noRanking+industryORmixed+strata(stratum)))
summary(rChina0)

rChinaTier<-with(subset(dfSub, country=="China"), clogit(duplicated~ teamSize*countriesAut+genderMaleNa+careerLength*papersYear+citationsPaper+as.factor(chinaTier)+rankingNa0+noRanking+industryORmixed+strata(stratum)))
summary(rChinaTier)

anova(rChina0, rChinaTier)

rChinaOnlyTier<-with(subset(dfSub, country=="China"), clogit(duplicated~ teamSize*countriesAut+genderMaleNa+careerLength*papersYear+citationsPaper+as.factor(chinaTier)+industryORmixed+strata(stratum)))
summary(rChinaOnlyTier)

#robustness tests with type of affiliation instead of non-ranked institution and funding source
summary(
  with(subset(dfSub, cashIncentives==0)
       , clogit(duplicated~ teamSize*countriesAut+genderMaleNa+careerLength*papersYear+citationsPaper+rankingNa0+typeEmplCat+strata(stratum)))
)


#robustness tests with gender NA=female, on the main analysis
summary(
with(subset(dfSub, cashIncentives), 
     clogit(duplicated~ teamSize*countriesAut+genderFemaleNa+careerLength*papersYear+citationsPaper+rankingNa0+noRanking+industryORmixed+strata(stratum)))
)
summary(
  with(subset(dfSub, !cashIncentives), 
       clogit(duplicated~ teamSize*countriesAut+genderFemaleNa+careerLength*papersYear+citationsPaper+rankingNa0+noRanking+industryORmixed+strata(stratum)))
)

#secondary analyses testing for no-profit vs others, university vs others, government vs others, which are possible patterns noted accidentally during previous analyses
summary(
  with(subset(dfSub, !cashIncentives), 
       clogit(duplicated~ teamSize*countriesAut+genderMaleNa+careerLength*papersYear+citationsPaper+rankingNa0+noRanking+no.profitORmixed+strata(stratum)))
)
summary(
  with(subset(dfSub, !cashIncentives), 
       clogit(duplicated~ teamSize*countriesAut+genderMaleNa+careerLength*papersYear+citationsPaper+rankingNa0+noRanking+universityORmixed+strata(stratum)))
)
summary(
  with(subset(dfSub, !cashIncentives), 
       clogit(duplicated~ teamSize*countriesAut+genderMaleNa+careerLength*papersYear+citationsPaper+rankingNa0+noRanking+governmentORmixed+strata(stratum)))
)


#compare model fit with cat 23 vs 123
rsq23<-summary(runModel(subset(df, duplicationCategory!=1 & cashIncentives)))$rsq[1]
rsq123<-summary(runModel(subset(df, cashIncentives)))$rsq[1]
rsq23*100/rsq123


#table categories vs countries, test
with(subset(df, duplicated==1), table(countryUK, duplicationCategory))
df$countryUsChinaOther<-as.factor(df$country); levels(df$countryUsChinaOther)[!is.element(levels(df$countryUsChinaOther), c("China", "USA"))]<-"other"
dfCatFreq<-data.frame(with(subset(df, duplicated==1), table(countryUsChinaOther, duplicationCategory)))
dfCatFreq$countryUsChinaOther<-factor(dfCatFreq$countryUsChinaOther, levels=c("USA", "other", "China"), ordered = TRUE)
dfCatFreq<-ddply(dfCatFreq, .(countryUsChinaOther), mutate, perc=100*Freq/sum(Freq))
dfCatFreq$countryUsChinaOther<-as.factor(dfCatFreq$countryUsChinaOther)

dodge<-0.3
numPos<-c(1-dodge, 1, 1+dodge, 2-dodge, 2, 2+dodge, 3-dodge, 3, 3+dodge)
labSize<-5
axTitSize=labSize*1.1
numSize<-labSize*0.4
titSize<-axTitSize*1.4
legSize<-labSize*1.1
legKeySize<-0.2
p<-ggplot(dfCatFreq, aes(countryUsChinaOther, Freq, fill=duplicationCategory))+geom_bar(stat="identity", position = "dodge")
p<-p+geom_text(aes(label=paste(round(perc), "%", sep=""), y=Freq-5, x=numPos), size=numSize)
p<-p+scale_fill_manual(values = c("green4", "orange", "red"), name = "category")+theme(axis.text = element_text(size=labSize), axis.title = element_text(size=axTitSize), title = element_text(size = titSize), axis.title.x = element_blank(), legend.text = element_text(size=legSize), legend.key.size = unit(legKeySize, "cm"), legend.position = c(0.2,0.7))
p<-p+labs(y="n of articles", title="severity of image duplication, by country")
p


#tiff("Fig 4.tiff", height=4, width=8, units="cm", res=300)
jpeg("Fig 4.jpeg", height=4, width=8, units="cm", res=300)
p
dev.off()
#test for frequency difference between duplications
chisq.test(with(subset(df, duplicated==1), table(countryUK, duplicationCategory)))#across all countries in data set: X-squared = 76.623, df = 50, p-value = 0.009092
chisq.test(with(subset(df, duplicated==1), table(countryUsChinaOther, duplicationCategory)))#X-squared = 24.732, df = 4, p-value = 5.696e-05

#what characteristics predict most serious duplications?
m<-with(subset(df, duplicated==1), clm(as.factor(duplicationCategory)~teamSize*countriesAut+genderMaleNa+careerLength*papersYear+citationsPaper+rankingNa0+noRanking+industryORmixed+countryUsChinaOther))
summary(m)#note that second threshold is not significant
#so we do a simple binary
mBin<-with(subset(df, duplicated==1), glm(duplication23~(teamSize*countriesAut+genderMaleNa+careerLength*papersYear+citationsPaper+rankingNa0+noRanking+industryORmixed)+countryUsChinaOther, family = "binomial"))
summary(mBin)#note that second threshold is not significant

#plot binary regression
plotBinModel<-function(m, varLabels, coefPositions){
  mSum<-summary(m)
  resM<-data.frame(var=names(m$coef), b=mSum$coef[,1], se=mSum$coef[,2], P=mSum$coef[,4])
  dfm<-cbind(varLabels, resM[coefPositions,])#shows a ranking effect
  dfm$stars<-ifelse(dfm$P<=0.001, "***", ifelse(dfm$P<=0.01, "**", ifelse(dfm$P<=0.05, "*", ifelse(dfm$P<=0.1, "°",  ""))))
  starSize=4
  textSize=7
  maxY<-max((dfm$b+1.96*dfm$se))
  p<-ggplot(dfm, aes(varLabels, (b)))+geom_point()+geom_errorbar(aes(ymin=(b-1.96*se), ymax=(b+1.96*se)))+geom_abline(slope = 0, intercept = 0, lty=2)
  p<-p+geom_text(aes(label=stars, y=maxY*0.9), size=starSize)+labs(y="Log Odds Ratio")#+geom_text(aes(label=round(P,3), y=exp(b+se)+maxY*0.1), size=starSize/2)
  p<-p+theme(axis.title.x = element_blank(), axis.text.x = element_text(size=textSize, angle = 25, hjust = 1), axis.title.y = element_text(size = textSize*1.2), title=element_text(size=1.5*textSize))
  p
}


varLabels3<-c("other (baseline)", "China vs other", "Usa vs other", as.character(varLabels))
varLabels3<-factor(varLabels3, levels = varLabels3, ordered=TRUE)
row.names(summary(mBin)$coef)
coefPositions3<-c(1,11,12,2,3,13,5,6,14,7,4,8:10)


#tiff("Fig 5.tiff", height=5, width=10, units="cm", res=300)
jpeg("Fig 5.jpeg", height=5, width=10, units="cm", res=300)
plotBinModel(mBin, varLabels3, coefPositions3) +ggtitle("predictors of duplication categories 2-3 vs 1")
dev.off()


#run the model with interactioin on the old data
#dfOld<-read.table("dfDuplOld.txt", sep="\t",  header=TRUE)
#dfOld$careerLength<-with(dfOld, last_year-first_year+1)
#dfOld$papersYear<-with(dfOld, 2*p/careerLength)
#dfOld$citsPaper<-with(dfOld, tcs/p)
#dfOld$countAuthor<-with(dfOld, n_countries/n_authors)

###All countries
#mOld<-with(subset(dfOld, dupClass!=1 & au_count==1), clogit(duplicated~ n_authors*countAuthor+genCat+careerLength*papersYear+citsPaper+strata(stratum)))
#summary(mOld)
#n= 474, number of events= 141 
#coef  exp(coef)   se(coef)      z Pr(>|z|)  
#n_authors                0.0382309  1.0389711  0.0776445  0.492    0.622  
#countAuthor             -0.8232780  0.4389903  2.6692706 -0.308    0.758  
#genCat                   0.4170197  1.5174324  0.2341938  1.781    0.075 .
#careerLength            -0.0370781  0.9636008  0.0269428 -1.376    0.169  
#papersYear              -0.0068694  0.9931541  0.0190537 -0.361    0.718  
#citsPaper                0.0010419  1.0010425  0.0118105  0.088    0.930  
#n_authors:countAuthor   -0.1215288  0.8855655  0.3942714 -0.308    0.758  
#careerLength:papersYear  0.0003497  1.0003498  0.0018907  0.185    0.853   

###Cash-incentives countries
#mOld<-with(subset(dfOld, dupClass!=1 & au_count==1 & cash==1), clogit(duplicated~ n_authors*countAuthor+genCat+careerLength*papersYear+citsPaper+strata(stratum)))
#summary(mOld)
#n= 182, number of events= 70 
#coef  exp(coef)   se(coef)      z Pr(>|z|)  
#n_authors               -8.901e-01  4.106e-01  3.624e-01 -2.457   0.0140 *
#  countAuthor             -4.898e+01  5.341e-22  2.048e+01 -2.392   0.0168 *
#  genCat                   6.141e-01  1.848e+00  8.114e-01  0.757   0.4491  
#careerLength            -2.908e-01  7.477e-01  1.963e-01 -1.482   0.1384  
#papersYear              -1.423e-01  8.674e-01  8.459e-02 -1.682   0.0925 .
#citsPaper                5.353e-02  1.055e+00  5.683e-02  0.942   0.3462  
#n_authors:countAuthor    5.146e+00  1.717e+02  2.385e+00  2.158   0.0309 *
#  careerLength:papersYear  1.218e-01  1.130e+00  6.234e-02  1.954   0.0507 .

###Countries with no/non-cash incentives
#mOld<-with(subset(dfOld, dupClass!=1 & au_count==1 & cash==0), clogit(duplicated~ n_authors*countAuthor+genCat+careerLength*papersYear+citsPaper+strata(stratum)))
#summary(mOld)
#n= 292, number of events= 71 
#coef  exp(coef)   se(coef)      z Pr(>|z|)
#n_authors                 0.093207   1.097689   0.129094  0.722    0.470
#countAuthor               4.606690 100.152097   4.316390  1.067    0.286
#genCat                    0.509719   1.664823   0.469928  1.085    0.278
#careerLength             -0.022993   0.977269   0.039124 -0.588    0.557
#papersYear                0.157771   1.170898   0.154189  1.023    0.306
#citsPaper                 0.010477   1.010532   0.019588  0.535    0.593
#n_authors:countAuthor    -0.703962   0.494622   0.598571 -1.176    0.240
#careerLength:papersYear  -0.004103   0.995905   0.004836 -0.848    0.396 
